# Supplementary material for: Nuclear Species-Diagnostic SNP Markers Mined from 454 Amplicon Sequencing Reveal Admixture Genomic Structure of Modern Citrus Varieties
Source: PLoS One. 2015 May 14;10(5):e0125628. doi: 10.1371/journal.pone.0125628 (PMC4431842; doi:10.1371/journal.pone.0125628)
Supplement: S1 Table — (XLSX) [file pone.0125628.s004.xlsx]

## Sheet: Feuil1
Curk F, Ancillo G, Ollitrault F, Perrier X, Jacquemoud-Collet JP, Garcia-Lor A, Navarro L and Ollitrault P. Nuclear species-diagnostic SNP markers mined from 454 amplicon sequencing reveal admixture genomic structure of modern Citrus varieties. PLOS ONE 2015
S1 Table: Accession list
Horticultural group	Common name	Latin name (Tanaka, 1961)	Latin name (Swingle and Reece, 1967)	Germplasm ID	ID number	Accessions used for Kaspar SNP genotyping	Accessions used for 454 SNP mining
Mandarins	Beauty mandarin	Citrus tangerina hort. ex Tanaka	Citrus reticulata Blanco	SRA	261	x	x
	Shekwasha mandarin	Citrus depressa Hayata	Citrus reticulata Blanco	IVIA	238	x	x
	Cleopatra mandarin	Citrus reshni hort. ex Tanaka	Citrus reticulata Blanco	IVIA	385	x	x
	Dancy mandarin	Citrus tangerina hort. ex Tanaka	Citrus reticulata Blanco	IVIA	434	x	x
	King mandarin	Citrus nobilis Lour.	Citrus reticulata Blanco	IVIA	477	x	x
	Ponkan mandarin	Citrus reticulata Blanco	Citrus reticulata Blanco	IVIA	482	x	x
	Clausena Satsuma mandarin	Citrus unshiu Marcow	Citrus reticulata Blanco	IVIA	019	x	x
	Sunki mandarin	Citrus sunki (Hayata) hort. ex Tanaka	Citrus reticulata Blanco	IVIA	239	x	x
	Willowleaf mandarin	Citrus deliciosa Ten.	Citrus reticulata Blanco	IVIA	154	x	x
	Ladu mandarin	Citrus paratangerina hort. ex Tanaka	Citrus reticulata Blanco	SRA	595	x
	Se Hui Gan mandarin	Citrus suhuiensis hort. ex Tanaka	Citrus reticulata Blanco	SRA	586	x
	Szibat mandarin	Citrus suhuiensis hort. ex Tanaka	Citrus reticulata Blanco	SRA	596	x
	Carvalhal mandarin	Citrus reticulata Blanco	Citrus reticulata Blanco	IVIA	568	x
	Citrus daoxianensis	Citrus daoxianensis S.W. He & G.F. Liu	Citrus reticulata Blanco	IVIA	359	x
	Fuzhu mandarin	Citrus erythrosa hort. ex Tanaka	Citrus tachibana (Makino) Tanaka	IVIA	571	x	x
	Nanfengmiju mandarin	Citrus kinokuni hort. ex Tanaka	Citrus tachibana (Makino) Tanaka	SRA	839	x	x
	San Hu Hong Chu mandarin	Citrus erythrosa hort. ex Tanaka	Citrus tachibana (Makino) Tanaka	SRA	769	x
Pummelos	Chandler pummelo	Citrus maxima (Burm.) Merr	Citrus maxima (Burm.) Merr	IVIA	207	x	x
	Da Xanh pummelo	Citrus maxima (Burm.) Merr	Citrus maxima (Burm.) Merr	IVIA	589	x	x
	Deep Red pummelo	Citrus maxima (Burm.) Merr	Citrus maxima (Burm.) Merr	IVIA	277	x	x
	Kao Pan pummelo	Citrus maxima (Burm.) Merr	Citrus maxima (Burm.) Merr	SRA	321	x	x
	Nam Roi pummelo	Citrus maxima (Burm.) Merr	Citrus maxima (Burm.) Merr	IVIA	590	x	x
	Pink pummelo	Citrus maxima (Burm.) Merr	Citrus maxima (Burm.) Merr	IVIA	275	x	x
	Tahiti pummelo	Citrus maxima (Burm.) Merr	Citrus maxima (Burm.) Merr	SRA	727	x	x
	Eingedi pummelo	Citrus maxima (Burm.) Merr	Citrus maxima (Burm.) Merr	SRA	610		x
	Sans pépins pummelo	Citrus maxima (Burm.) Merr	Citrus maxima (Burm.) Merr	SRA	710		x
	Timorese pummelo	Citrus maxima (Burm.) Merr	Citrus maxima (Burm.) Merr	SRA	707	x
Citrons	Corsican citron	Citrus medica L.	Citrus medica L.	IVIA	567	x	x
	Buddha's hand citron	Citrus medica L.	Citrus medica L.	IVIA	202	x	x
	Etrog citron	Citrus medica L.	Citrus medica L.	IVIA	169	x	x
	Humpang citron	Citrus medica L.	Citrus medica L.	SRA	722	x	x
	Poncire citron	Citrus medica L.	Citrus medica L.	SRA	701	x	x
	Mac Veu de montagne citron	Citrus medica L.	Citrus medica L.	SRA	760	x
Papedas	Citrus micrantha	Citrus micrantha Wester	Citrus micrantha Wester	IVIA	626	x	x
	Citrus micrantha	Citrus micrantha Wester	Citrus micrantha Wester	SRA	1144	x
Limes	Alemow	Citrus macrophylla Wester	Citrus aurantiifolia (Christm.) Swingle	IVIA	288	x
	Excelsa lime	Citrus excelsa Wester	Citrus aurantiifolia (Christm.) Swingle	IVIA	167	x
	Mexican lime	Citrus aurantiifolia (Christm.) Swingle	Citrus aurantiifolia (Christm.) Swingle	IVIA	164	x
	Palestinian sweet lime	Citrus limettioïdes Tanaka	Citrus aurantiifolia (Christm.) Swingle	IVIA	305	x
Sour oranges	Bouquet de fleurs sour orange	Citrus aurantium L.	Citrus aurantium L.	IVIA	139	x
	Citrus myrtifolia	Citrus aurantium L.	Citrus aurantium L.	IVIA	136	x
	Sevillan sour orange	Citrus aurantium L.	Citrus aurantium L.	IVIA	117	x
Lemons	Eureka lemon	Citrus limon (L.) Burm. F.	Citrus limon (L.) Burm. F.	IVIA	297	x
	Lisbon lemon	Citrus limon (L.) Burm. F.	Citrus limon (L.) Burm. F.	IVIA	214	x
	Marrakech limonette	Citrus limetta Risso	Citrus limon (L.) Burm. F.	IVIA	484	x
	Meyer lemon	Citrus meyeri Yu. Tanaka	Citrus limon (L.) Burm. F.	IVIA	145	x
	Rangpur lime	Citrus limonia Osbeck	Citrus limon (L.) Burm. F.	IVIA	334	x
	Volckamer lemon	Citrus limonia Osbeck	Citrus limon (L.) Burm. F.	IVIA	432	x
Grapefruits	Duncan grapefruit	Citrus paradisi Macfad.	Citrus paradisi Macfad.	IVIA	274	x
	Marsh grapefruit	Citrus paradisi Macfad.	Citrus paradisi Macfad.	IVIA	176	x
	Star Ruby grapefruit	Citrus paradisi Macfad.	Citrus paradisi Macfad.	IVIA	197	x
Sweet oranges	Tarocco sweet orange	Citrus sinensis (L.) Osbeck	Citrus sinensis (L.) Osbeck	IVIA	271	x
	Valencia late sweet orange	Citrus sinensis (L.) Osbeck	Citrus sinensis (L.) Osbeck	IVIA	363	x
	Washington navel sweet orange	Citrus sinensis (L.) Osbeck	Citrus sinensis (L.) Osbeck	IVIA	123	x
Combava	Combava	Citrus hystrix DC.	Citrus hystrix DC.	IVIA	178	x
Amblycarpa	Citrus amblycarpa	Citrus amblycarpa (Hassk.) Ochse	Citrus reticulata Blanco	IVIA	478	x
Small citrus	Clemenules clementine (tangor)	Citrus clementina hort. ex Tanaka	Citrus reticulata Blanco	IVIA	022	x
	Fina clementine (tangor)	Citrus clementina hort. ex Tanaka	Citrus reticulata Blanco	IVIA	039	x
	Fallglo mandarin	Citrus reticulata Blanco	Citrus reticulata Blanco	IVIA	466	x
	Fortune mandarin	Citrus reticulata Blanco	Citrus reticulata Blanco	IVIA	080	x
	Fremont mandarin	Citrus reticulata Blanco	Citrus reticulata Blanco	IVIA	082	x
	Wilking mandarin	Citrus reticulata Blanco	Citrus reticulata Blanco	IVIA	028	x
	Minneola tangelo	Citrus reticulata Blanco x Citrus paradisi Macf.	Citrus reticulata Blanco x Citrus paradisi Macf.	IVIA	084	x
	Nova tangelo	Citrus reticulata Blanco x Citrus paradisi Macf.	Citrus reticulata Blanco x Citrus paradisi Macf.	IVIA	074	x
	Orlando tangelo	Citrus reticulata Blanco x Citrus paradisi Macf.	Citrus reticulata Blanco x Citrus paradisi Macf.	IVIA	101	x
	Afourer tangor	Citrus reticulata Blanco x Citrus sinensis (L.) Osb.	Citrus reticulata Blanco x Citrus sinensis (L.) Osb.	SRA	741	x
	Ellendale tangor	Citrus reticulata Blanco x Citrus sinensis (L.) Osb.	Citrus reticulata Blanco x Citrus sinensis (L.) Osb.	IVIA	194	x
	Kiyomi tangor	Citrus reticulata Blanco x Citrus sinensis (L.) Osb.	Citrus reticulata Blanco x Citrus sinensis (L.) Osb.	SRA	704	x
	Murcott tangor	Citrus reticulata Blanco x Citrus sinensis (L.) Osb.	Citrus reticulata Blanco x Citrus sinensis (L.) Osb.	IVIA	196	x
	Ortanique tangor	Citrus reticulata Blanco x Citrus sinensis (L.) Osb.	Citrus reticulata Blanco x Citrus sinensis (L.) Osb.	IVIA	276	x
	Temple tangor	Citrus reticulata Blanco x Citrus sinensis (L.) Osb.	Citrus reticulata Blanco x Citrus sinensis (L.) Osb.	SRA	280	x
	Triumph orangelo	Citrus sinensis (L.) Osbeck x Citrus paradisi Macf.	Citrus sinensis (L.) Osbeck x Citrus paradisi Macf.	SRA	474	x
Other true citrus	Calamondin	Citrus madurensis Lour.	Citrus reticulata hybrid	IVIA	135	x
	Clymenia	Clymenia polyandra (Tanaka)	Clymenia polyandra (Tanaka)	IVIA	584	x
	Desert lime	Eremocitrus glauca (Lindl.) Swingle	Eremocitrus glauca (Lindl.) Swingle	IVIA	346	x
	Meiwa kumquat	Fortunella crassifolia Swingle	Fortunella crassifolia Swingle	IVIA	280	x
	Marumi kumquat	Fortunella japonica (Thunb.) Swingle	Fortunella japonica (Thunb.) Swingle	IVIA	381	x
	Ausralian round Lime	Microcitrus australis (Planchon) Swingle	Microcitrus australis (Planchon) Swingle	IVIA	313	x
	Pomeroy poncirus	Poncirus trifoliata (L.) Raf.	Poncirus trifoliata (L.) Raf.	IVIA	374	x
	Rubidoux poncirus	Poncirus trifoliata (L.) Raf.	Poncirus trifoliata (L.) Raf.	IVIA	217	x
Near citrus	Ceylon atalantia	Atalantia ceylanica (Arn.) Oliv	Atalantia ceylanica (Arn.) Oliv	IVIA	172	x
	Gillet's Cherry orange	Citropsis gilletiana Swingle & M. Kellerm	Citropsis gilletiana Swingle & M. Kellerm	IVIA	517	x
Primitive citrus	Box orange	Severinia buxifolia (Poir.) Tenore	Severinia buxifolia (Poir.) Tenore	IVIA	147	x
Triphasilinae	Limeberry	Triphasia trifolia (Burm. F.) P.Wils.	Triphasia trifolia (Burm. F.) P.Wils.	IVIA	182	x
Clauseniae	Pink wampee	Clausena excavata Burm. f	Clausena excavata Burm. f	IVIA	311	x
	Curry leaf	Murraya koenigii (L.) Spreng.	Murraya koenigii (L.) Spreng.	IVIA	377	x
IVIA: Instituto Valenciano de Investigacion Agrarias (Spain)
SRA: Station de Recherches Agronomiques, Inra/Cirad germplasm bank (Corsica, France)
