# Supplementary material for: Nuclear Species-Diagnostic SNP Markers Mined from 454 Amplicon Sequencing Reveal Admixture Genomic Structure of Modern Citrus Varieties
Source: PLoS One. 2015 May 14;10(5):e0125628. doi: 10.1371/journal.pone.0125628 (PMC4431842; doi:10.1371/journal.pone.0125628)
Supplement: S2 Table — (XLSX) [file pone.0125628.s005.xlsx]

## Sheet: Feuil1
Curk F, Ancillo G, Ollitrault F, Perrier X, Jacquemoud-Collet JP, Garcia-Lor A, Navarro L and Ollitrault P. Nuclear species-diagnostic SNP markers mined from 454 amplicon sequencing reveal admixture genomic structure of modern Citrus varieties. PLOS ONE 2015
S2 Table: Multiplex genotype Identifiers (MID) and related genotypes
Mid	Seq	Genotypes		Latin name (Tanaka, 1961)	Latin name (Swingle and Reece, 1967)
MID-01	ACGAGTGCGT	Clausellina satsuma mandarin	IVIA 19	Citrus unshiu Marcow	Citrus reticulata Blanco
MID-07	CGTGTCTCTA	Buddha's hand citron	IVIA 202	Citrus medica L.	Citrus medica L.
MID-14	CGAGAGATAC	Willowleaf mandarin	IVIA 154	Citrus deliciosa Ten.	Citrus reticulata Blanco
MID-15	ATACGACGTA	Etrog citron	IVIA 169	Citrus medica L.	Citrus medica L.
MID-17	CGTCTAGTAC	Chandler pummelo	IVIA 207	Citrus maxima (Burm.) Merr	Citrus maxima (Burm.) Merr
MID-19	TGTACTACTC	Shekwasha mandarin	IVIA 238	Citrus depressa Hayata	Citrus reticulata Blanco
MID-20	ACGACTACAG	Pink pummelo	IVIA 275	Citrus maxima (Burm.) Merr	Citrus maxima (Burm.) Merr
MID-22	TACGAGTATG	Kao Pan pummelo	SRA 321	Citrus maxima (Burm.) Merr	Citrus maxima (Burm.) Merr
MID-23	TACTCTCGTG	Cleopatra mandarin	IVIA 385	Citrus reshni hort. ex Tanaka	Citrus reticulata Blanco
MID-24	TAGAGACGAG	Dancy mandarin	IVIA 434	Citrus tangerina hort. ex Tanaka	Citrus reticulata Blanco
MID-25	TCGTCGCTCG	King mandarin	IVIA 477	Citrus nobilis Lour.	Citrus reticulata Blanco
MID-27	ACGCGAGTAT	Sunki mandarin	IVIA 239	Citrus sunki (Hayata) hort. ex Tanaka	Citrus reticulata Blanco
MID-28	ACTACTATGT	Deep Red pummelo	IVIA 277	Citrus maxima (Burm.) Merr	Citrus maxima (Burm.) Merr
MID-33	ATAGAGTACT	Ponkan mandarin	IVIA 482	Citrus reticulata Blanco	Citrus reticulata Blanco
MID-35	CAGTAGACGT	Corsican citron	IVIA 567	Citrus medica L.	Citrus medica L.
MID-37	TACACACACT	Nam Roi pummelo	IVIA 590	Citrus maxima (Burm.) Merr	Citrus maxima (Burm.) Merr
MID-39	TACAGATCGT	Poncire citron	SRA 701	Citrus medica L.	Citrus medica L.
MID-40	TACGCTGTCT	Sans pépins pummelo	SRA 710	Citrus maxima (Burm.) Merr	Citrus maxima (Burm.) Merr
MID-42	TCGATCACGT	Beauty mandarin	SRA 261	Citrus tangerina hort. ex Tanaka	Citrus reticulata Blanco
MID-43	TCGCACTAGT	Fuzhu mandarin	IVIA 571	Citrus erythrosa hort. ex Tanaka	Citrus tachibana (Makino) Tanaka
MID-44	TCTAGCGACT	Da Xanh pummelo	IVIA 589	Citrus maxima (Burm.) Merr	Citrus maxima (Burm.) Merr
MID-45	TCTATACTAT	Eingedi pummelo	SRA 610	Citrus maxima (Burm.) Merr	Citrus maxima (Burm.) Merr
MID-46	TGACGTATGT	Citrus micrantha	IVIA 626	Citrus micrantha Wester	Citrus micrantha Wester
MID-48	ACAGTATATA	Humpang citron	SRA 722	Citrus medica L.	Citrus medica L.
MID-49	ACGCGATCGA	Nanfengmiju mandarin	SRA 839	Citrus kinokuni hort. ex Tanaka	Citrus tachibana (Makino) Tanaka
MID-69	TCTGACGTCA	Tahitian pummelo	SRA 727	Citrus maxima (Burm.) Merr	Citrus maxima (Burm.) Merr
