# Supplementary material for: Nuclear Species-Diagnostic SNP Markers Mined from 454 Amplicon Sequencing Reveal Admixture Genomic Structure of Modern Citrus Varieties
Source: PLoS One. 2015 May 14;10(5):e0125628. doi: 10.1371/journal.pone.0125628 (PMC4431842; doi:10.1371/journal.pone.0125628)
Supplement: S3 Table — (XLSX) [file pone.0125628.s006.xlsx]

## Sheet: Feuil1
Curk F, Ancillo G, Ollitrault F, Perrier X, Jacquemoud-Collet JP, Garcia-Lor A, Navarro L and Ollitrault P. Nuclear species-diagnostic SNP markers mined from 454 amplicon sequencing reveal admixture genomic structure of modern Citrus varieties. PLOS ONE 2015
S3 Table: Selected gene fragments and asociated primers
Sequence ID	Forward	Revers	Expected Product Size	Reference haploid clementine sequence (ftp://ftp.jgi-psf.org/pub/compgen/phytozome/v9.0/Cclementina)	Scaffold	Phytozome gene reference	Amplicon physical location		Amplicon genetical position
							Start	end	cM
C1P1	AACGATCCTTCGCATCTCAC	GGTGCTGATGAACGGGTACT	520	AACGATCCTTCGCATCTCACCCATCGCTGCCCCACCTCCGCAACTGTATTCGAACAAATAGCTACTTTTCAAAAACATCAGCTTAGTTAAAACAATCGAGTACTTATCCGGATGCACCGTATAAATCCACTCTTTGTTTACCAAATCAACGTCGTGTGATCTGGCAAACACCCCAATCAAACGGTTGGCATTCGATTGCCAAATCCTGAAGGCGAATTCCAAGGATTTCTGATCCATCTCCACGTCATCGTCGCAGATTAAGACGGCGTGGGTCCGGATCGATGATCTGGGGAGGAATCTGGCGTTGAGGCTGCTGGATGGTTGGCGGATAAGGGAGATTGATGCGGACCCGAAGGAGGAGAGTGAGAGATTGTGGGACAATTGGGAGAGGGTTCGGGT…	1	Ciclev10010680m.g	199364	199883	1
C1P6	CCTCGAGTCGCCAAGATTAG	GCATTCTTTGCCAGGTTTGT	542	CCTCGAGTCGCCAAGATTAGCTATGACAAGATCTTCACCCTGCTTGGATTACAATGAATAGAACTCTTTAACATCCAAAGCTGAAAACAATTGCAAGAAATGATTTCATTGTTTGTTTACAGAATCACTTGGTTTAATACCTGTCTTATGACGACGACAGCAGTGGTTCCACTGCAAAAGCAATCCAAATTTTCTTGAAGCTTAACTTCTTTGTCCATAACCTTAAAGGCCTTAACACAAGCCTCTTGCCATTTATAAAAGTCAATGCTTGGCATCATCACTTCTCCATTTGCTTTAACGTTACTATTTGAAAGAGCATTCTTTTGGCTTAGTATGAGTGATGGCAACCGATTTCTCACAAGCTCACTCACAACGTGACCATGCTTTCCATGCCCATCA…	1	Ciclev10010157m.g	3705416	3705957	32
C1P7	CACAGGGTCTCCGAACAAGT	ACCATTGGTAAACCCAAGCA	500	CACAGGGTCTCCGAACAAGTGCCCATTTCTACTTCATAGTCAGCACAATTATCATGCTATGCTGCTGCTTGGGTAGCAATTTGTTACACAAACTACCAGTTATGCAACAGCATTACAGACTTCTTATTGATGATGCTCTCTCTTCCAGGCAAGCCATCTGGAGAGTGGGAAGAAGAATTCGATTGCCAGCTTTCGGGGTTATACTTATATATATCGTGACTCTTTCAATTTTTCCAGGATTCATCGGCGAAGACCTGGAATCCAAGCTTTTACGGGATTGGTATCCTGTACTGCTGATCACAGTTTATAACGTTTCAGATTTTGTGGGGAAGTCTTTAACCGCAGTATATGTACCAAAAAGTATAAAAAAGGCAGCATGGGCTTGCACCGGCAGACTTG…	1	Ciclev10008549m.g	4381167	4381666	38
C1P13	CGGATTGCAGCATTAGGTTT	TTATGGAGCCCGACAATGAT	525	CGGATTGCAGCATTAGGTTTGTTTAGTTTAACATAGACACCAGCTGAAAATGAAAATGTTAGCTTACTATCAAAACAAAGACAAGATAGCACAAATTTGATTCATTTTACATTACAGATATATAATACCTCGAGCTGCATAAAGTATTGCTGAAGTAGGATTCAACATTATGGCTTCTGTTAGTTGTCCTATGGCATCCTCCAACTTGCCTAAAAGTAGAAGTTTGTTAAAAGGGGAAGACATATTAACAATTAAAAATAATACTAAGACAATTTCATGCCTTCAGAGATCAAATCTACTGCTTTTAGTTTTGTCATATTTGCTGCATCACGCATTTCTTCTGTAACTTCAACTGACGGGTCTCCCATCTGCATTGACAGACAAATGGTAGATATATTA…	1	Ciclev10010796m.g	12808074	12808598	57
C1P16	TTTCAGCCACTTCAACATGC	TTTCTGGGCAGAATCGAAAC	553	TTTCAGCCACTTCAACATGCTTGTACCTACATAACCACAACAATAGATTCTGAAAAGCAGACAAATCATCCAATTCCCCAAACTCTTTCCTCCTATCAAAAACACCAATTGCTTCCTCTACCATATGTGCAGCTGCATATCTATTAAGCAAGATTCCATAAGTTTTCTCATTCACTAGGTCAGGCATTTCATCAAACACTTGTATCAACTCCACAAAACGCCTCGCTCTCCCAAGAACATCAAGGATCGCATTGAAAACATTAGACCCGGGTGAATAATCACCTTCTCTAGACACCCATTTGAAGAATGTATAAGCTGCTTCCCAATCAAAACGATAACGGTTAATAACATTTACAATCAAATCATCAGTTAGTGTAAGCTCACATTGGTTCAGAGCTT…	1	Ciclev10007960m.g	16721165	16721717	61
C1P18	GACCGCCAGCAATATCTCAT	CAGGATGGTTTGAGCATGTG	529	GACCGCCAGCAATATCTCATTCTTAAGAAACACGTTAAAAATGGAGGCAATGAGCTTGTGAATTGTGATCATGCGCGGCTTTGAACAGTAAGGAACCCATAGAAAATTTAGGCAAGCATAGTCAAATTTTACGGCTCATTCCCACGAACATTCCACTTAAATCTTATAGGAATATTAAATGCGTACCGAGTCTTGGTCAAAGTCTCCAATTCCAAGTCCAACGTGTTGGAAACTAAACCAAGTCAACAAGTCGAACACAGAAGGGGGCCTACGTATATATATCTAAAAAAATCAAAGCCAAGCTCCATGACCATCTCCATTCATCTCAAAAACAAAGCAAGATCAAGAATTCAAAGCATCCCACAAAGAGAAACCAGACGGAGGCTTCAAATTCCTGCA…	1	Ciclev10009880m.g	18304023	18304551	65
C2P265	GCTCCTGTTGTGGATTTGCT	AAACCAATGACCTCCCACAG	490	GCTCCTGTTGTGGATTTGCTTTGATGATTTTGAATTTCAATTCTCTGTCTGCAGAAAATGGAGAGGGAGAGGTTGGAGAAACAGAGGAAGAAAGCTGAGAAAGAAAAGCTGCAGAAAGAGAAAGAAGGTGCTGAGAAGGTATGTACCTTTCTTTTCACTTCCAATGCATTGCCATGTGATCTTGTTATTAAAGTAGTATGTATAGTTATGATCGGTTGAATGTGAAAATGTATAGTTATGATTGGTTGAACGAGTAAGGAAGTAAATTTAGACAGCCTTATGGCATTTTAATCATCTGAACAGTCCTCTTGTGACTTTAAAACTTCTGCTGCCATGGTCGCAAAGATTTTGGGGCTTAATTGCTAGGTGGAATCTATTCAGTTCTGCTACGAGGTCTCA…	2	Ciclev10017346m.g	3068139	3068628	7
C2P10	CCTCTGCCATTCCTTCACTC	CTCACGACTCTCCCAGAAGC	547	CCTCTGCCATTCCTTCACTCTACCCTTAAAATCTTTACCCAACCTCATCCCGGACGGAAACCCTTGTTTAAAACCATAACGTAATTCCATCCTTTCAACTTTGCAATCCTCTTTACAACACTCAGTAACCCTCCAATTATCAACTGCAGCCGTAAAATCCCTCTTAGACATCCCATCAAACAGTTTCAAGACGTGAGTATTCGGCTCATTGCCAGCACAAAGCCTAAATATTTTCAGATTTCGGGCAATCACAGAGTCCTCAAAATCATCGGGAAGCCCAAGCTCCCTCCAAACCTTAAATACTGCACGAAGCGGCAAAGACTTGGACGTGGACATTGACAAAAGCCTAACCAACCGCTCAACGACGAGCGACAAGCAGGCATTGATAGCTTCCGCCTC…	2	Ciclev10018363m.g	11442720	11443266	47
C2P12	CTCTGCCAAAGTCGTGTCAA	TGGCCTCAGCAAAGAAGATT	502	CTCTGCCAAAGTCGTGTCAATTGTAAATGTCTAAGTCAGTACAAAGGCCAGACATCTCTTCCCAGATTGAAATCAATCTGAGTTGTCAAAATACCAATATGAGTACAGATACAAGTTGCTATGTCGACCAATGCCTAACTATCATGTTATTATCCCAAAGTAGTTGCTTATGTTTGGGAAAGTTCAGCACCCACTCCACCAACCACAGCCTGTACTCCCAGCCCACCCTGGTATGCCGTCATCACTTCAGGTTCATGCATATAAGAAGTGACAAACCTTCTCTCGAAGACTTCTTTGGTCACAAATAGAGCCAAAGATACATTTACATCCTTCTTTAACAAATTTTTTGACATTAACACTTGGAGGACAGACCACCTTGGCAAGACTTTCTTCTCCAAG…	2	Ciclev10015532m.g	13928426	13928927	51
C2P16	GGGAAACGATGAATCCGTAA	CCTTCTTCCCATCAAATCCA	538	GGGAAACGATGAATCCGTAAACAAATCCAAAAGACAAGGCTGGTTGAATAAAATCACAAGGGAAAGTGACAATGTGTGTAGTGATCGAAACCCACCTGCTACTACTGATGAAGGAGGCAATCTAAATCCTCTATAACGCGATCTCAACTTGAATACACGTAAAGAATCACTCGTTATAACACACCGCGGCAGATTGAAGTAGTCATCTGTGGCAACCTCAATGTCAAGTTCTTCTACATTGTGTCGTATAGCACGACGGATCAAGCCATTGAGACACGAAAAACTCAAATGAGCACGAAAGCGAAGGACCCTTATGTAGGAATGCTTGTCACGAATGGACAACACCTGGGAAATCAAATCCATTTCTTTAAGAGATATGAAACGTGGCCTCTTTGCCCC…	2	Ciclev10018135m.g	21022459	21022996	58
C2P18	CGATTATGAGCAGAGCCACA	TCTCCAAAGCTTTCCCAAGA	454	CGATTATGAGCAGAGCCACATGGAATGATCCGAAGAGAGTAGAAGGGTTGGATCAGGTAAATGTTTGTGCTGCATTTGCATCTGGTGTTGTCTCTTCAGCCATTGGAGATGATGGCAGTTTGTGGGTTTGGGGAAAGTCAAAACGTGGGCAGCTTGGTCTCGGGAAAGATATCACAGAGGCCATTGTACCCTCAAGAGTCGAGGCACTTGCTGGAGAAAAGATTGTCAAGGTGGGCTTCTATGCTTAAGGTAGAAACTCCTAGCAGCACATGCTCCATTTGCACATAGAATGCTTGGATTCAATTATAATGCCATTTTGGAAATTTATTTTATCTTCTTTGATAGGTATCATTTGGTTGGGGTCATGCTCTTGCACAGACTGAGGATGGGAAATTGTTT…	2	Ciclev10015267m.g	25198626	25199079	67
C2P25	TCGGAGCCTGAAGACTTGTT	TCGTCAAGCTTCCACCTTCT	536	TCGGAGCCTGAAGACTTGTTATTGTGTGGGTCCCTTGAGTACTACGACAGGTCGTACGATCGTGTCACGCCGAAGAATGAACGTAGGCTCGAGAGGTTTAAGTACAGGAACTTCTTCAAAGTTACTACCACTGACGATCCAGTGATTCGTAGACTTGCTAATGAGGATAAAGCAACGGTTTTTGCAACGGATGCAATTTTAGCAACGCTTATGTGCGCGCCCAGGTCAGTTTATTCGTGGGATATTGTGATTCAACGAGTTGGGAATAAGTTATTTTTTGATAAAAGGGATGGGTCACAGTTAGATTTGTTATCTGTTCATGAGACGTCTCAGGAGCCTTTACCTGAGGCTAAAGATGATATAAATTCTGCTTATTCGTTGAGTGTTGAAGCAGCTTAT…	2	Ciclev10017475m.g	33506777	33507312	120
C2P27	TAGCGAAACCTGAGGGAATG	ATGGCACGGACTTGGTAAAG	541	TAGCGAAACCTGAGGGAATGAATCTTCGACTCTTCTTCCTTGGAATTTGGCAGCACCCTCGGCATTAATATATAGAGGAGCAAGAAATCTATGCTCCAAGAAAAAAGCACAAATACTTGAGAGCTTGCTTAAGGACTCAAATCTTGACTACATTTTTGCCGGCTGCAGATTGCTAATTAGCTTTGTACTTACAACAACATCGTCAATGGCTTTATTGTCTAGCATCTTTGGTTGCTTTTCTGATTCAAGCAGGGTCGCAAGCGAGGGAGAGATAAAAAACACACAGAACAGATCATCAAGCATAGCCGGAGCGGATGTCGATAGCAAAAGCAAATTAAACAAGAGCAAATCGAAGAAAAGCCCTCCAATTCCCGTGACTTACTTCCCCATAGGAAGCAT…	2	Ciclev10017141m.g	35391361	35391811	128
C3P1	TTGAGCAAGTGTGTGGCTCT	CACGGTTCATTTGTGTGGAC	516	TTGAGCAAGTGTGTGGCTCTGGGAATGAAGCTGATGGGCTTCTTGGTGCACTTAAGGCTAAGTTATTTGATTTTGATGGCAGTACTAATACTGTGACCGCAGTGGTGCTCCCCCAACCCCAAACTCAACCTCAACCTCCTAATAATAGTACTAGTGGTGTTGCGTATACTGCTACTACTAGTACAAATAACTCATCATCAATTGTTGCTGTTCCTCCTCGTGAGGAGGTTGGATTATTATTGGTCAGTGGTAATAATAATAGCAATAATTGTTCTATTATCAATTCATCAGGGTGGTCCGCTGCTGTAGCTGCAGCGGGTAAGGTTGATCATCATCTTATCGTGGATCATCAAGTTGTTGCAGCAGCTGGTCATGCTTATAATGTTGGCCTCCAGTGCC…	3	Ciclev10023360m.g	165544	166059	5
C3P3	GGTACTGCTGCAAGTGACCA	AAACACATCCAGCGATTTCC	537	GGTACTGCTGCAAGTGACCATGCTCAGGTTGATCTGCTCCGGCCGAACATCAAAAGCAGGCCTGGAACTCCAAGTGCAAGTTCAGAAGCAAGTTGGAACAGCCAAGCTGCTTTGTTAAGAACTTACCAGAGAAACCTATCTCAAGGTAAAAAGCAAACGAAGTTACATGGAAAGGGTTTTTTCTCAGTTCTTGGAGTTCTTGGCTGCATTAATGGATCTTGTTCGGATGAGAAATCCGTTGGCGTTAATCAAAATGTTGAGCTTGAAGGGCTAGTTCAAGGAAAAGAGTACAGAAAAGAAAGAATTCAAACTAGTGCTCGCACATTGGATGGAAGAAAGCAGCTGCAACAACCAATATTCAAGGTCGACAAATTCGAGTTTTATAAGCCCAGTTTTGAA…	3	Ciclev10020017m.g	2073545	2074081	8
C3P8	AGGCAGACACTGAGCAACCT	CGTGAGAGATCCTTCCAAGC	466	AGGCAGACACTGAGCAACCTTTAGCTTTGAGCTTTGCAAAGATGAATTATCCCATTGTTTCCTCTTATAAATTAGATCATGTTTTAGCTTCGGTTTCTCTTATAAATTAGAACATGCTTTTGCTTTGAGGTTAAAATTTTGACAACCAGACTAGATCTCCGAGAAAGAATGAGAAACATCCAAGGAAACACTTGAGATTTTCTGAAAAAAAAAAACTAACCTGAAATACGGAGAACCAGTATTTTCCTGCACAGTCTTCACTTCTCCAATCTTCTCTGCAACCTCCATTCCTTCCAGGACTCTTCCAACGACCAGAGACGAGGCATCAAGCTCCGGAGAGTCCTTTGTTACAATCACAAACTCTGTTCCGTTCGGGTCCTTACCCACCTCCTCTTGATC…	3	Ciclev10021171m.g	9086266	9086731	74
C3P9	AAGATTGCCGATGAAGAGGA	CATGAAGCACAGCCACAACT	520	AAGATTGCCGATGAAGAGGAGGTGGCGAGGGAGTTAATGGAACCCATTTTGGTTAAAAATCTAAGGAAGCTGTTAATGATGTCAGTTGATTGTAGGGTGCCATTGGAAAAGATTGAATTCATAGAATCCGAATTGGGTTTGCCTCAAGACTTCAAGAAGGCATTTCTTCCGAAGTATGATGATTTTTTTACGGTGAAAGATACCAATGGGAAGCCTTATCTTTACTTGCAAAATTGGGATGCCTCACTGGCTGTTACTGCTCGAGAGGAAAGATTGGCACGCGAAGGAGTTTTGGATTCTGCTGGGGCCCAAAAGAGGGTTAGGATCACGAAAGATGGTAACTATTCTGGTCCCAATGCATTTAAGATATGCTTTCCTGCTGGATTTAGACCGAACACA…	3	Ciclev10020719m.g	11001100	11001619	80
C3P10	ATTGCTCCATTCGAAACCAC	CATTCGCAATCCAGTGAAGA	504	ATTGCTCCATTCGAAACCACTCTCTTATCGTCCGTTACTACAATCACGCCTTCGGGAATGATTCCGGTTTGATGCTGCTTCGCAGCGACCTGAAGCAGCACCAAGTAGAGTTGCCACCTCTAGAAGGTTTATCAACCTTCCCGAAGATTGTCGGTTCTTGCAATGGATTGCTCTGTCTCGATGTTTCAAGTGCTTTCGGGATGGCTTTCGTGCTGTGGAATCCGGCAACAAATGAATTCAAACGTCTCCCCACACCCTCACTCACCGAAAGCCGTCTGAAAACGTTTTGGATGGTTTCTCTTGGATTTGGATTCAACCAAGACACCAATGATTATGTATTGGTGAGGATTGTCAACTTTCAGGCTCGTTATGATGCGATTGCCGAAGTGTACAGCACGA…	3	Ciclev10023509m.g	11355630	11356133	90
C4P1	GCACCCACAAAGGCTACATT	ATGTTGATGAGCACGCTGAG	451	GCACCCACAAAGGCTACATTACAAAAGGCGATTGACTGCATATAAGTTAGATAGATATAAAGCACATTACATCAAAGCTAAACATTTGCATAGTTCATTATAACAACTAAGTATTTCAACACAAGACCCATTGGTTAGCAGCAACAACAACATCAACAAGTGGACAACATAAACACAGAACAGGAGATTATCCATTACTTGTTCTGATTATTACCACGTTTACCATCTTCCTCAACAATTACATTGATCTTCTTGTACCTGAAATCCGCAGGACGAATCTGATACTCTGCAGGGAACACCGTGTCCCTATTTACAAAAATGGACCATACAGACAGTATCAGAAAGGCCATCAATGCTGCGCAACCTGTTCCAAAAATCACCCCAGCAAAAACTTTCAAA…	4	Ciclev10031876m.g	260964	261414	5
C4P5	CCCAGTTCCTTGACATTGCT	TGGGACTAACACTGCAGCAC	525	CCCAGTTCCTTGACATTGCTTGCCATCCAGTCTTTGAACCCTTGATTGATACTGAATGTACATCTCCTGCTCCTCCGACATTTGTGACCAAAACCAGGTTGAAGTATGAGTGTCCATTGACGGTAAACCTTATTCCTCCTTTCTTCGCACACGGGATCCTGATTACAAATCCGGATAGAAACATGTCAAAATCAGATTCATACAGGCTTACAAGTGTAGTGACATCAACTTTATAATGTGATATGTTGTTACCTTCTGAAGGAAATTGGGACGATGCCGGCGCGGTATTGGGCAATTTGCAAGAAAGCGGGCTCAGCCATGTCAAAGTGCTGGAGGGGAGGATTGCACCAACCGCCGTTGTCGTTAGACAGGGCAAGGTTAGGTGGGCAGAAGTTGGTG…	4	Ciclev10032524m.g	2154233	2154757	6
C4P14	TTGTGAGGCACAAGGACATT	ATATGCCATGGGTTTGGGTA	535	TTGTGAGGCACAAGGACATTAGCTTCATTTCATAAGGCTCTTTTGTTACAAGACATTTCAATTGATCATTGTTATTGACTGCATTATTTTTATGTATTCCTTTGATATAGTTTGTCTGTCAAGCTTATAAGATTGGGTCTAGGATGCTCCATTGGCGAACTTCTCCATTTTTACTTGTTTTAAATACTTTCATGTGTTATATGCTTTGGTAACTGCAATTCACCATTATGCTAAATGGCTTGGATTGTCTATTATTGAGGTGTTATTTTGTTGCGAAGGTCGTGGGAATTGATTAGAAATGGATTATGGAAGAGAACCGTGGTTTATGTGACTAGATGGAAGAACTGGATTTGAGAAACAGATTTGATTGGATTTTAGCATTGAGAATAGAGAAACTTG…	4	Ciclev10033209m.g	10567093	10567627	17
C4P16	TCTTCCACCTCCAAATACCG	TCCAGGTTGCAAGGGTTTAC	503	TCTTCCACCTCCAAATACCGAGGATCACTTTCCACCCCACCCCCTTCAATTCTGTACTCAACGTCTTTCTTTAAACACTCACTAACCACATCACCCAAATCAATGCCGCCACAGTTCAACCCATCCCTCTCTTCTTTCCTCTTCTCCATCGACTTCATCTCCATATAATTCATCACAAACGGAGAATTCTTCAGAACATTCTTGACAGTCACATCCTTCCCCCAAGGCAATGCCTGTGCCACTTTCACAAGCGCTTCCAACAACTCCTTATATCGCTTCCTACATGTAACCACTGTGCAATGTACCTCCTTCGCAACATTCTCAATCTTCACACTGACCCCATTCAACTCCGCCACAAACACCAACACTGCCACCACCACTGGCATTGGCCTCCTTCCA…	4	Ciclev10031207m.g	14276664	14277166	22
C4P20	GCGTTTGAGGATGGATTAGG	CCACGAGGTAGATGACAGCA	554	GCGTTTGAGGATGGATTAGGAATTGTAGTCTCTTGCGGTTCTTGTTTTGTGTACTACTTGTTTACTTAGTTTCATACGCGAACACATTTGAATTTGGAGCATAGTCCAAGTTCTTAAACTTAATACACTTAATCAGAGGCTAGGACCCATTTGCCTTTCAAAAATCTCTTACAAAAATATAATATTTTTCAAGGGATCTCTAGAGGACTTGGGTATTGTGGATTCCAGTGCAATTTGAGATAACATTCTAGTAATTTTATTTCGTTTCCTGAATATATGTAAGAGTAATACATTTCAAGGGAACAAAACTTTGTGGGGGGTGTTGAGATGCTAATGCTTTTAGCCACAAATATGATTTCACATATTTATCTCGCTTGTTCCTGTTTTATTGTGCAAATT…	4	Ciclev10033145m.g	18900203	18900756	43
C4P21	CCAATCACCACTGAATGCAC	CATTGCAACCCGATAAGGAT	481	CCAATCACCACTGAATGCACTACAATTCCCAACTCTAGTACCTATGTACAAATTTAATAAAAGTTTAATTATATCTTACACTTTTGATTCGAATATTTTTTTTTTCAATATTTATATATGTATACCTGAGCTACGACACGATGCCTTAATAATTGAGTATTCATTTCATCGTGTCCTTGTTCATTCTTAGCATGTCCCATCTCGACACTCGGTGAGTTTGAGTATGTTTTCTGACCAGCGATCTTAGAGCAATATCTCTTGTAATAACTCATGGCGAATGAATCAACCATGAGGGTTACAACAGCGGATAGCATTGCGATAAAAGTAGTGAAAGGGAACTCTTTCCAAGGGTGATCAGGCAAGCAAGGAGATCTCAGATCATCAAAAGAATCCGGCAAT…	4	Ciclev10033475m.g	20183126	20183606	52
C4P1431	GGCGTTGTCTCATGTTCTGA	CGCATACAAATCCACAAACG	516	GGCGTTGTCTCATGTTCTGATATCATTTCTGTGGCAACGCGTAACCTTCTTGTTATGGTGGGTGGCCCCCATTATAAAGTCCTTTTGGGACGTAAAGATAGCATTGTTTCTGATGCTTCTCACGTTCAAGGCAATATCCCTACCACTAATCTTTCGTTATCTCAAATTATTGATGTCTTCGGCTCTAAAGGGCTTTCAGTGCAAGAAATGGTTGCTCTTGTTGGTGGACACACTATAGGATTCGCCCATTGCAAAGAGTTTGCTGACAGAATATTCAACTTCAGCAAGACTTCACAATCTGACCCTGCCATGAATCCTCAATACGCCGATCGTTTGCGGAAACTTTGTGAGAATTACACTAAGCAGCCTGAGATGTCGGCATTTATTGACGTGTTCACG…	4	Ciclev10031996m.g	23090025	23090540	72
C4P28	GGTAAAGGTTACCGCACCAA	AGTGATGTGGATTTGCAGGA	502	GGTAAAGGTTACCGCACCAACACTGACCTGATTGCTTCACTGCTCATATCTTAATTTGTTGTGATAAAATGAAGATCATCTTCTAACACGAAAAGCAGAAACATAATAATTTTTAAAAAATGTAACAACAAAATCTTGTTCAAATTTTATAATTGAAGATTATTTATAATGGCAGATTAAAAAGACTGAATATTACACATAAACGAACATATCGAATAAACTTCATTTCACTCAATTAAATGACCACACCAAACTCTTACTGAACAGTCTTAAAAGATTCATGAACATGCCTCAAGGTCTCTTCGTCTCGATTCCACTCGGGCGTCGGTGCATTAACAAAATGTGCATAAAGCTTATTGTTAGCGCAAGTAACACTTATCAAGCTATGAGAACCAACAC…	4	Ciclev10032624m.g	25620370	25620871	85
C5P6	CTCCCTGCTGTCTCTGACCT	GAGCAGCGTTACATTGATGC	539	CTCCCTGCTGTCTCTGACCTCCTACACCCGTACATCGACTCATCAAAGCCTGCGTATTTGTTGTGGGTTCCAAGTCCTAAATAGTTTCTACTTGCTGAGTAACTTCTGGAGTGGTAGAGGGCTTGACCATGTCCCATCGGACCTCTCGACAAGTCAACTGGACCTGTTGAAACAGGTAGTGGTGCTGGTCTGTGAGGTTGGTAAGGAGGGTGAGGTTGATGGTGGTTCTGGTAGTAATGCTGAGGATTCTGGTAAAAATGATGAGGGCTAACACTGCTGCTTTGGAGGTGGGGATTGCTGAGATTGTAAAGACTAGGAGAGCTTTGAACTTTATGCATGGATAGTCTACTATTCTGGTAGCCATCCATCAATATGGATTCGTGAGGCATGGATTCAACA…	5	Ciclev10001782m.g	4979826	4980364	13
C5P12	TTGCCACCCATATTCCATTT	CCAATCACCCACTTCACCTT	494	TTGCCACCCATATTCCATTTGCTTCCTTAAATTTGCTTCCTTCAATGAACAACATTAAGATTGTTTATATTTGCAGAAACCCTTTTGATACTTTCATCTCTTCATGGCATTTTCTTAACAAATTGAGGTCTCAAGGATTACCTGAAATTTCACTAGAGGAAGCATTCAAAATGTACTGTGATGGTGTCATTGGGTTCGGTCCATTTTGGGAGCATATGTTAGGGTATTGGAATGAGAGCTTGAAGAGACCAAACAATGTCTTGTTTTTGAAGTATGACGATATGAAACAAGACATTGTGTCAAATTTGAAGAAATTGGCAAGCTTTTTGGGGTTCCCTTTTTCCCCTGAGGAGGAGAAACAAGGAGTGATTCAAGACATAGCTAAGCTTTGTAGCTTTG…	5	Ciclev10003688m.g	21042310	21042803	20
C5P13	AGGTTATGATTCCGCAGTCG	CAAGTGCAATTTCAGCCTCA	525	AGGTTATGATTCCGCAGTCGAAGCCGCTGTCCGCTGGAGAAGTACTTGGTTGTACAGCGCCGAAGATTCCAGCGCGTGAATCGGACTTCAATTTGGTTTTTATTGCGGATGGGAGGTTCCATTTAGAGGCGTTTATGATTTCCAATCCAGGGATTAAAACGTTTAGATATGATCCCTATTTAGGGAAACTGTTTCTGGAGGAGTATGATAATAAGGGGATGAGGGAGACGAGAAAACGAGCAATAGAAAAGGCAATGAAGGAGGCAAGGACTTGGGGAATTGTGTTGGGTACATTGGGAAGGCAAGGGAATCCGAGAATTTTGGAAAGGTTGCAGAAGAGAATGGAAAAGAAAGGGTTTGATTACGTTGTCATTATGATGTCGGAGATCAGTCCTGCAA…	5	Ciclev10001185m.g	22687234	22687758	21
C5P20	CTTTCCCAGGAAACGAGTTG	GACCGAATTGCCGACTTTAG	527	CTTTCCCAGGAAACGAGTTGTCTTCATCAAATATAGGATCTACTATCGCACCAAATCTATTATTTTCAATGCTTTTCTTCGCATATTCTAAAACAGTCAAATCATCATCATTTCCATTGCCCTTAAACTCTAAGACGTTGCATCCAGTTAAAAGCTCACATAGAAATGCACCAAAACTATAAACGTCACACATCTCATTAAAACTGCTTGTTGCGAAGTACTCAGGAGCTATAAATCCATACGCCCCTTTTATAAATTCCTCTCGCACATGAGTTTCACCCTCTGGGATGGACACCGATAGTGAAAAATCATGGAGTTTGGCAGAATAATTCTCATCCAATAAGACATTGGAGGCTTTGATACATCTAAAAACAATGGGTCTGTCAAATCCAACATGAA…	5	Ciclev10001741m.g	33038248	33038774	40
C5P23	CCCATGGTCGTGAATTTCTT	TATGGGCACATACCGTGAAA	505	CCCATGGTCGTGAATTTCTTTAAGTCCAACATTGGGAAAGATTTTGAACAGACAGGGTAGGAGAAAATTCTGTATTTGTGGTTACCCTAACCCTAATTTGTATGTGTTTATGTTTTTTCTTACAAACTATAATACTACGTACATATATGCACTTTGCGTTATTGTAGGATAATCTATCAAAAATATTGTGAAGCAATGAAGTGCTTATCTCTAGGAATAACGGAGCTCCTAGCAATCAGCTTGGGAATCAATGATCGATTACATTATAGGGAATTTTTTGAAGAAGGTTGCTCTATAATGAGATGTAACAACTATCCTACTTGCCAAGCGTCAGATCTTGCTCTTGGCACTGGCCCTCATTGTGATCCAACTTCCCTAACCATACTTCACCAAGATCAA…	5	Ciclev10003376m.g	38011625	38012129	95
C6P1869	TGGTGCTATGGTTCCTGTGA	AGGATCTCCTTGTCCGGAAT	462	TGGTGCTATGGTTCCTGTGAGAGTTCACACAGTTTTGATCTCTACTCAGCATGACGAAACTGTGACTAATGATGAGATCGCTGCTGATTTGAAAGAGCATGTGATCAAGCCTGTTATTCCTGAGAAGTACCTTGATGAGAAGACTATCTTCCATCTTAACCCATCCGGTCGTTTTGTGATTGGTGGGCCTCATGGTGACGCTGGTTTGACCGGCCGCAAGATCATTATCGATACTTATGGTGGTTGGGGAGCTCACGGTGGTGGTGCATTCTCTGGAAAGGATCCAACCAAGGTTGATAGAAGTGGTGCTTACATTGTGAGGCAGGCAGCAAAGAGCATCGTTGCCAGTGGCCTTGCTCGCCGCTGCATTGTGCAGGTTTCTTATGCTATTGGTGTCCC…	6	Ciclev10011912m.g	498135	498596	0
C6P3	CAGTTGCTGCAGCTTGAGAG	GCTGGAAGCCAAGCAATAAG	534	CAGTTGCTGCAGCTTGAGAGAGATGAAGAGTAGTTCTCTAGTGGGTGTGCTCACCGTGGCGGTCGCCGGGGCAACGTACATGTTTGGTCTATACTCTAGTGATATCAAAACATCATTAGGCTATGACCAGAGCACTCTCAATTTGCTAAGCTTCTCCAAAGATGTGGGTGGAAATGTTGGGGTCTTGTCTGGTCTCATCAATGAAATTACACCCCCATGGGTTGTTCTTGCAATCGGATCAATCATGAATTTCTCCGGCTATTTCATGATTTGGCTTGCTGTCACTGGCCGCATTCCCAAGCCTCAAGTTTGGCAAATGTGTCTTTACATTTGTATTGGTGCAAATTCTCAATCTTTTGCCAACACTGGAGCTTTAGTCACTTGTGTCAAGAACTTCCC…	6	Ciclev10013568m.g	4405945	4406478	6
C6P6	CAGGGCTACAACACCCAGAT	CGGTTGGAATGGATTTGTCT	467	CAGGGCTACAACACCCAGATAGAAGCTAACAAAGAAGCTCAAACAAAATGCCCAGATGGAAATCGGTCCCTCAGTCATTTCTTCTCTTAAGGTCTTTCCAGGCACCAGTGGAAGGCTTGTCCTGTTACACTCTCCATGTGAGGATTCCAGACACAAATTTGGGTTTCCAGCAAAAGCTCCGGGAAATTTTTGATACCCTTGTTTCCAGGGAACAAATCCTGAGAAGCTGTTGTAAGACAAGTTCAAAAGAGTCAACTCTTGAAGACTTGAAATGTTTCCGGGTATCTGACCTGTCAATGAATTATGTGACAAATCTAAGGCTCTCAAGCTTCTCAGTCTATACAAACCTGGAACCTGACCATCAAGAAAATTGAATGATAGATTCAGGTATTCTAAACC…	6	Ciclev10013603m.g	7496112	7496578	7
C6P11	GTGGCATCTGACTTCCCATT	GCGGCTATGATCACAAGGTT	457	GTGGCATCTGACTTCCCATTGTGACCCAAGGCTTTCTTATCAGATGCGCTTTGGTAGAAATTATCGTATCCATCGTCTTTGGCATCATCCCAGCCAGCCCAGGCGTCATTGTTACCGGACCCTGTTCCTTTGGGAGTATCTTCCTTCTTGTCTTTTTGGTCCCAATCATCCCAAGAACTTGAGCCATAAGAATTATGATGCCCAGCCGAGTACTGCCCACCACCAGCAGGAGAATCCTGACCTTTGTTACCATGGTTAAACTCCTGATAATATCCATTACTCTCACTTTCATTTCGTTGCCAGTTATCATTGTTCCAGCCTTCTTTAGTGTACTCCTCAACCTTCTGCGAAGCCATTGCCATGACTCCCTTCATGATGCCCCACGTCCTTTGTCCGATC…	6	Ciclev10013094m.g	13421350	13421806	17
C6P14	CACAAGGCTTAATCCCTCCA	TTTCTAGCGATGCTCGGTTT	519	CACAAGGCTTAATCCCTCCAGTCCCTAGAGCTATTAAGTAAAGTCCTACAAAAAACACAGCAATTTGCAATCCTGTTGGATGGCAAACATTCCTTTTGTCACAAAGTGGTTTTAGTCCATGGACAGATGCCGACATTGTTAATATTGTCATCCCCTGCAACATTTACAAGCAATTATTAATTTATTATCCGAAATAAAGTGGGATTAAAATGATTCCTTGGACCTTAAGTTAGCAGAGAGCAACAATTAAGTTTTGACAAACTTACGATGACATAAATGATGGAGAAGCTAGCAATTGTCCAGTATCTTCCCAAGTAGGCATCAGCTAGAAATGCCCCAATCAGAGGCATGACATAGCACGTACCAGACCAATTTGTGACATTATTAACAGCTTGAACA…	6	Ciclev10013821m.g	15755573	15756091	31
C6P20	TTGTTGGAACACTTCGTGGA	TTCATTCCGTTGGTCATTCA	479	TTGTTGGAACACTTCGTGGATTTGATCAGTTTATGAATCTTGTGATTGACAACACAGTTGAGGTCAATGGCAATGAGAAAAATGATATAGGGATGGTGGTGAGTGTCTTTCTCCTTTTCCTTAGTTTGCTAACTTGTGAGGCTTCCATTTGAGGTGATTTTCCAGAAGGATTTCCTAATTGATCGGTACCAAATTTTATTGCAGGTTATCAGAGGGAATAGTGTAGTCACTGTTGAAGCCCTTGAACCTGTAAGCAAATCACAGTGACGTGGTTTGCCACTGGGGTCGATGTAATGTGCTTTCTGATCTTCTTTGTGTACTATTATGAATATTAAGGCTGTTAGTGTGCAATGGGAGATGTTTCATGCTGTGGTACTGGTACCTGAGAAAATTAGGCCA…	6	Ciclev10013235m.g	20377370	20377848	64
C6P26	ACCAACTTCGTCCATGATCC	ACGAGGGAATTCAGGGAACT	510	ACCAACTTCGTCCATGATCCATATCTCCATTAAACTTTGAACAGCGGAGGCATCATGCAAAACAAATGCAAGAGATTCATTCAACACAATAAGCTCCCGAGAATCTTTACGTGCATTAAGGGTAGAACTTGGTCCTGCTATCTTTTTGAAGGTCTCATCACTGATGTCAAACGAAAGGATGAAACTGTCACTCTCATGAAAATCACCCCATGCCATCCAATAAAAAGCTCTATTGAAGTATAGAGATTCAAGCCTCTGAAGGAAACAGATCCCAGCTGCAAAAAGGTTAATGTTGACTTTTCTCCAGGAATCTGTACTCAATGTGTACATCTCAACCTTGATAGGAGACTCACAACCCGGATTATCTATAAAGTACAGGATCCGGATAACTTTGTAATC…	6	Ciclev10011921m.g	24708842	24709351	87
C7P2173	ATCCGCTGGTGTAGGAATTG	AGAGAGCGGCACGAGTACAT	485	ATCCGCTGGTGTAGGAATTGAGGCTGAGCTCAAGAGAAGCTGAAGAAGAGGTGCTGCTACCATCATTGGAACCATACCAGCCGGAGTAGTAGCTGCTTGAATTTGGCTTGCTGTTCCAATAATCGTTGATGCTGTCTTCGCCATGCATGGGAAAGAGAGGGAGCGTTTCAATACCTGGGTGACCATTTTCTTCATCTTCTTCGTCTTCTTTGTCATTTCCTTGGTTGCCATCCGCAGAGTTCTTCTGGCCAAAAAAAATGTATGATGAAGTGTGTGGGTCTATACCAACCCAGCCATAGTTTTGGCTTCTGGATCCGCCAACAACACTGCTACCAGTTGATGATATTGAGCAGTCCTAGTTTCATTAACAAAATAAACATGCAAGAGATCTGGTGAACA…	7	Ciclev10027270m.g	1214600	1215084	19
C7P8	CCTTGCTCAAGATCGACACA	TGCAAAGTCTCCACAGTTGC	493	CCTTGCTCAAGATCGACACAATCAGGTGCAGAATCTTCACATTCTTGATATTGGGGTCTCTCACGGAGTGCAATGGCCTACGCTTCTTGAGGCCTTGACTCGAAGATCGGGCGGTCCTCCTCCTCTTGTTCGCCTGACAATCATTGCTCCAACGGCTGAAAATGATCAAAACGAAGAGACCCCCTTTTCAGTTGGTCCCCCGGGTGACAATTATTCCTTGCAACTTCTTGGTTTTGCCAAGTCTATGAACATAAATTTACAAATCAATAGACTAGAAAGCCACCCTTTACAGGATCTAAGTGCGCAAATGGTCAGCACATATCCGGAGGAAACCTTAATAGTTTGCACACAATTTAGACTGCATCACTTGAATCACAGCACCCCAGATGAAAGAACAGA…	7	Ciclev10027413m.g	7137381	7137873	50
C7P13	ATTAGCCTGCCATGATCGTC	ACCGCAAGGTAGACGTGAAG	502	ATTAGCCTGCCATGATCGTCTCTTGTTAACCAAATGTTGAATCCTAACATTAAATGTTGCAAGATTAGGGAAACACCCCTTGCAAACCATAAGATTCCACAACCCGTTGCCAATCTCCGGCCGATTATCCTTGTAGAATGCTGATATAAGAGTTGTGTATGTAATCACATCTGGTTTTACTCCAAGCTTTTGCATCTCTACCATGACTAAATATGCTTTATCCAAAATACCCATCTCACAAAAAGCCTTAATAACTATATTGAATGAAAAAATATCAAACTGAATATGAAATTTCTCTGGAACCTCCATAAGAAATGCCTGAATGGCTTTAAGATCGCGGCTTTCAGTCAAAACCTTAAGGGCAGCATTAAGAGATTTAACTGTCCTTTTACATCCATA…	7	Ciclev10027374m.g	11128545	11129046	80
C7P19	CATCATGGGAAGTGTGTTCG	CAGCACCAACTCAGCCATAA	543	CATCATGGGAAGTGTGTTCGGCGTCAGATACGATATTGACCGCGATAGCAAATCGCTTCAAGAGCTCACCGAAATGGTAAGGGAAGGTTTTGAGTTATTGGGGGCATTTAATTGGTCAGATTATTTGCCATGGATGAGTTTGTTTTACTATCCGTTTCGTATCCACGAACGTTGCTTGAAGCTCGTCCCCCGAGTCAAGAACTTCGTAAGAGGCATCATCGAAGAACACAGACGGCTCAAAAACTCGACGAAATTGGGTGATAATGCTGATTTTGTCGATGTTTTGCTCTCCTTGGAAGGTGAAGAAAAGCTAAGTGATGATGACATGATTGCTGTCTTGTGGGTATGTTACGTTCAAAGTTGTTGCCTGTTGGTAGTTAAGTTTAAGATTTTGAAATA…	7	Ciclev10025343m.g	19024951	19025493	105
C7P23	CAGTGTTGCATAAGGGCAGA	GGAACGCGAAGAAGAAGATG	489	CAGTGTTGCATAAGGGCAGAAAGAAGGGACCCTAGAGTAGTATCCTGCAATTCATGAAGATAATGCATTTGTGAACCTGGATTATCAATTAGGTCACCAGTATCTTGTTCAGAAAGTGGATCCATGTACTGTGCTATAGCAAGAGGGGCATTTTTATCAAAGCGGACATTATCTTTCCACCACTCGCGCAAGCTATCGGATGATCCTGTAACAGCCTTGCCTCTTTCAGGAACAATCCCATAAACAAACCCTTGTCCCTTGCAAACTTCCATGATCTTCACCATGTACTTGAGGATCGAATCTTGAGCTCTTGACATCTTTTTGCGGCGAGATGCTTCTTGTCTTGCTGATGACTCACCTTCCTCATTTTTACCATACCTCTCTTTAAGTTTTTGCATG…	7	Ciclev10027510m.g	20541296	20541784	109
C8P1	GCTTCCCAAACAGATGAGGA	CTCCTCAAGAAGCGGATGAG	532	GCTTCCCAAACAGATGAGGAAAATGGTGCCTTTTTGTCCAAGAATTCTCTAACAGCTTTATCATTAACAAGAAATCCCTTTTCTTTCAGTGTAGCAATCACGCTCTGGGCTTTTTCAACACCCTTTTCCCTGCATAAACCATCAACTAGTCCAACAAAAGTAGTCACATTCGGAGAATGACCAGCTTCTAACATTTCAATGCAGTACTCGACAGCTTCTTCAAGCTTGTTACATTTATACAAGCCTTGTATCAATAAATTATAACTGAAGGCATTGGGAGCAATGCCATTGGACTGCATTTTCCTAAAAATCCTCTTGGCATCATCAAACTTTTGAGCCTTGCAAAATCCATCAACAACAGCAGTGTAAATAACAACTTCAGGAATGGTACCTTTCTCG…	8	Ciclev10028759m.g	44221	44752	0
C8P4	ACCAAATTCCCTTCCGAGTT	CATCAGTTGGCGTGTGAATC	486	ACCAAATTCCCTTCCGAGTTCTTCAATCCTTGTTCGATATATTAGCATTGAATTCCGGAATCTCTTTAGCTTGGCTCACTTTGAAATTCTTCAGCTACATGCTGGAAAGGCCAGCTTCAGTCCTAGACAAAGCAAGCACTTTTGATGGGAAACATTTGCTCGATTTAGTTCGTTTGAGCTTTTGCCCTACGGATAATCGAGAAAGGCCAAGAGATGAAAGAAGGGACACATTCCTCCGGTTCGTTCAGCCGGCGGAGAAGCTTCACCGAGCCGGAATTAAGTTCAAGACAAGGAACAACAAAGACAGCTTCTTGGACATCAAATTCACCAACGGAGTTCTCAGGATCCCACCATTACCAATGGATGACTTTATTAGCTCTTTTTTTCTCAATTGTGTTG…	8	Ciclev10029965m.g	2427617	2428102	15
C8P7	GAAGGATGAGAGCCGAACAG	TAAATGCAACAGCCAACCTG	513	GAAGGATGAGAGCCGAACAGGCATTGTAGGTAAGAGGAAGTTAATATGTCGATACCAGTACCATGTTTTGTGCAGCAGTGTGTTTACAAATTAATCTCATTCATCACTAGCTTTCAAAGTTGACATAGAAATGAGTTGATTGGTTTGCTTGACGACATGGGAATCGATATTTGTAAATCATGGAAATCACTTTCAGTGGAAGAAAGACAGGGAGCAATTAATGCTGCCAGAATCTTCAATCCTAAAAACCGTTCCTTCCTTGTTTTCTTGCAGGCGAGTAACTTGCAGATGCATCATGTGGTGAGCTTTAAACTGCTTGTCTGTTAATGCAATTATTTTTTCCCTTGTAGACTGTTAATGTAATTTGTTTTAGCTTTTCCTTCGGATTTATTCTTAAGT…	8	Ciclev10029698m.g	3997964	3998476	41
C8P13	CAGTGACAAAGCCACAAGGA	AGAACCCGATATCCCTGGAG	521	CAGTGACAAAGCCACAAGGATCTTGCTGTTCCGCACTCAAGACAGTGTTGAAGGCTGACGCTGAGTGTCTATGCGAGGCTTTTAGGAGCAGTGCTTCTCTTGGTGTCACTTTGAATGTCACAAAAGCCCAAACGCTCCCTTCGCTTTGCAAAGTCTCTGCGCCTTCTGCTACCAACTGTGCTTGTGAGTATATGATTTGACGAATTTATATGCCTGGCTATTTGCTGGACTCTGAACTCTTTTTTTTGGGTATTATCGCATTCATTCGAAACTAATTATTAATTTCGGATCTAATTTGTTCTTTTTGCAGTGTCTCTTTCTCCTGCTGGTGCCCCAACTATTGGTAGTGGTATAAATCAAGTAGATTCTTGCATTAAATTTTAAAATGTGCTGTTGAAT…	8	Ciclev10029367m.g	14277930	14278450	54
C8P14	CGTAAGTTTGCCCAGTCCAT	GCCATGAGCTTTGCTTTCTT	495	CGTAAGTTTGCCCAGTCCATTTCAAGTTTTCAACAGTTTTGAACAAGAGAAGGGAAAAGGGTTCTGTTGATCCACTGCTGAGTGAGAAGTTTCTTAATTTTTTTTATTTTTTATTTATATTCTTTCAAGTTGTTGAATATATATATTTTTTTTGGCCTAGTTGATTAGTGTTCACATTCTTGGTATGTATGGTTTTATGTGTTCATTTCATGTATATACCAAAATGCTGTACTTATTAAATCCAATGATTGGGTTTAGTTTTCTGTTTTTAGCTTCTTGCCTCTATATTGGGTGAGCTATGGACTAGGAATTCTTGAGGTTTCAGAATTTGTAGCCGAGTTCAAAAGGTTTAAGTCTTTAAGTTTCTTTTTAATTGATGCAATTTATATGGTTGTAATC…	8	Ciclev10029557m.g	16570101	16570595	55
C8P15	GCATTGAATTTGCTCGTCAA	CCACGACCCTTCATTGTTCT	550	GCATTGAATTTGCTCGTCAAGTGTTTCAAAGGATGCATAAGCGAACATTAGTGTCTTGGAACTCGATTATTGTGGGTTTTGCAGTTAACGGGTTCGTGGGGGAAGCTTTGGAGTATTTCAATTCGATGCAGAAAGAAGGGTTCAAACCAGATGGAGTCAGTTTCACAGGGGCACTAACTGCCTGTAGCCATGCTGGTTTAATTGAAGACGGACTTCGATATTTTGACATTATGAAGAAAATTTATAGAGTCTCTCCTCGGATTGAGCATTATGGTTGCATAGTGGATCTTTATAGCCGTGCAGGGAGATTGGAGGATGCATTAAATGTCGTAGAAAATATGCCGATGAAGCCAAATGAAGTTGTGTTGGGTTCATTGCTGGCAGCATGTAGGACTAAGG…	8	Ciclev10028449m.g	18684137	18684686	56
C8P19	CTCACCTGCCCATTCTTCAT	AAAGCGTCTCTCCTTCGTGA	550	CTCACCTGCCCATTCTTCATCATCACCATCACCGAGAAGCTTGTTCCGAGAATAAGTAACAAACCCTGATTTTTGCTTGGAATATAAGTCATCCAAAATTGAGTTTGTCACTGGTTTCTTGAGAGCCTTTTCTCTTTGTTTATCAAAAACCCTGGGCAGTGGTGTCCGCTGGTCACTATTTCTTGAAGAACTTTCATTCCCAAAAGTAGCAGCAGCAATATCAATCTTTTTTACATTCTTGAAATCCATGTCCTCATCAAGAACTGGGGAAAATGAGATTCTGATAGGTTTTTTACTTTCTTCTTTATTAGAAACCCTAACAGGATACTTACCCGTATCACAAGTTCTTGAAGAACTTCCACGCTGGAAATTACCAAACCTGCAATCCCAGTTACTACT…	8	Ciclev10030162m.g	20936758	20937307	60
C8P24	ATAACATTTGCGGGCTTACG	AACTCCAAAGGCTCCTCCAT	502	ATAACATTTGCGGGCTTACGTTTGGTAAAGATCCCGAGACTCTCTCACCGGAGCTACCTGAAAATCCTTTCTCCATCGCCTTTGATACCGCCACCGAAGCTACCCTTCAGAGGCTTCTGTACCCGGGGTTCCTGTGGAGACTAGAGAAAATATTTGGCATCGGAGCTGAGAAAAGATTGAAGAAGAGCCTTGAAGTGGTCGAGAGCTATATGGACGGAGCTATCGAGGCCCGAAAAGAAAGCCCCTCCGATGATTTGTTATCGCGATTTATGAAGAAGAGAGACGTTGACGGCAACTTATTTCCAAGCGCAGTGCTTCAACGGATTGCTTTAAACTTTGTTCTTGCTGGCCGCGACACGTCATCAGTTGCTCTCAGCTGGTTTTTCTGGCTCATCATGA…	8	Ciclev10030097m.g	24303229	24303730	98
C9P9	AGCGCGAACAAGAGAATGAT	TCAGACCCAAATTCGATTCC	490	AGCGCGAACAAGAGAATGATTCAATTCTTGAGGAAGATTCAGCCTGCAAAAATGGAACACCCAGAACTTGACAGCGAGCGCGGTCACAGGCACGTGATTAACGAGCGAATGAGGAGAGAAAGGGAGAGGCAAAATTACTTAGCTCTGCATTCCATGTTGCCTCCTGGCACCAAGGTTTGTTAGCTGACATGCAGTTAACTAGTTTGTTATTATTTTACTTCTCCTTAATTTTTAAAGCACGGCACTTTCTTTACTTGATCACCTCCAATAATTTCATTTTATAATAATTGTGAACTAAAGCTCGCAGCATCTCAATTTCAAACACGCCCATGATTTGATGGGCACTTTCTTTTTTTCTTCTTTTTCTTTTCCCTGCAGAATGATAAGAATTCGATTGTT…	9	Ciclev10005777m.g	4699260	4699749	49
C9P14	TCTGCAGGATCTTGCTTTCC	ATCCCTGGCATGCAGTAATC	515	TCTGCAGGATCTTGCTTTCCAAACTGTACAGATATTCTAAAGATTTTGTCTTTGCATCACTTCCCCATTTATAACTCCCTTTGCCCTTTCCTTGTTTTTGCCCATATCATCTTCTTCTTTGTTGCCCTTTGCTTCAAAACAATCAAGCCACACACTTGTTATATATTTTTCTCAGTTATGGGAATGATAACTGATTCACAGTTTCACGTTCTTGCTGTTGACGATAGTATCATCGACAGAAAGTTGATTGAAAGACTCCTTAAAACATCTTCTTATCAAGGTAACAATTTATAAATTTTGCTTTCGTCAAATATGGTATCATAGACAAAATTTATCGATAAAACTCATAAATGTTTAATGAAAATGTTTTTTTTTTCAAAACTTTTTGCAGTTACTGCA…	9	Ciclev10005987m.g	12381454	12381968	53
C9P15	GTCCAGGGTATCCCTCCAAT	CTCTGAGAACCCTGCTTTGG	517	GTCCAGGGTATCCCTCCAATATTCTCTCATTTCATTGCCAACATTCCATCCATTCATTCAGTTCTAGTTTTTGTCTCAATCAAGTCCTTTCCAATTTGTAAAGTCATTTTAGAGGAACGTTTCTTGTTCAGAAGAGTGGAACCAAGGGACCTGAGGATGTACCGGTGTGTTGTTAGATACGGATACAAAGATAAGATTGAGGAATCTGATGAGTTTGAGAGGCAGTTGGTGGAAAACTTGAAAGATTTCATTTGGCATGAACATTTGATGAGTGCAACTGCTGAACAATTGAGGAGTGGTGGTAGTGGCGATCTTGGAGCCCAGGAGGAGATTCAGTTTGTGCAGATAGCCAAGGACAAAGGTGTTGTTTATCTCTTGGGGGAAGCAGAGGTGGTGGCT…	9	Ciclev10006583m.g	13930947	13931463	53
C9P2846	TGATCTGGCAGCTGAAATTG	AGGACAACAGCCATCAAAGG	540	TGATCTGGCAGCTGAAATTGAGAAGTTCAATTACAGTTTTCCTTGGCTGGCTAGTGTTCGGACTTTGAGTTTGCTGTCGTACTTGTGTGTGTCTCATGTACAATATTGTATGATTTTTTGTCATTTGAGATGACATTATCAAGTAGTCATCCGCTGGGTTGATAAAAGGTTGATTGTTGTGTTGTGTCAAATTTGTGAATTTGGATTCACTTGTTGCTAATTTAATACTTTTCTTTTAACCAAAGAAACAGTGTTTCCTTGACTTATTTCCTTTCTGAATGTGCCCCGGGCTTTAACCAGAGTATGTTATCTTCATCTCTCCTATATCTCTACTATTTTCATTTAAGCATTGTCTTGCATTTATCGAAGGATATTGGTAGAATTCTGGGGTTGAATGAA…	9	Ciclev10006206m.g	15593676	15594215	53
C9P21	GCTCAACAGCCTAGCCACA	GAAACAGCGGAGAAGGTGAG	507	GCTCAACAGCCTAGCCACAATACACACAGATCAATTGAAACACTGGTTGTTGTTCTAGCAGTAATCACTATCGTAGCTGTTATTGCAGGAATCATTGCTCGGTTGTGTGGTGGAAGACACTTTGGTGGAAATGGGGAGCATGACATTGAAGGTTGGGTTGAAAGAAAGTGTAGGAGTTGCCTCGACAGTGGAGTTTCTGCTGCACCAGAACAGGCACCGGCACCGGCACCGGCACCGGCACCGGCACCGGCGCCTCCAGCAGAGGAGCCAAAACCAGCAACAGAAGAAACGAAGAAGTGAAAATGGAGGTAGGTATATGAATTAAACTATATAGATATCATTTGTTGGGAAAGAAAAGCAGAAAGGAAGTGGGTATTTTATCAAAGTGCTTTAGCTTGA…	9	Ciclev10006230m.g	25060275	25060781	55
C9P31	CACCATATCCGGCTTCAACT	CTTGGCTTCTGAGTCCCTTG	464	CACCATATCCGGCTTCAACTTCACGATCTTCAACATCTTCATGAGATGAGGGCGGTGATGGCGCAGCCCAGAAGGAATGTGAATTCCACGAGATTCAAATGCATTTTCCACTTTCTTGTGCAAGAAGCTTTTGAAGTTAAAACCAGAACCAGATTCTTCCTCTTCATCACGCCTTGTGCTCTCCCCAATCTGTTCCTTAGCCTCATCAATAAGGCCACCACTATGGCAAGAATCAGATACAACTGTTATCTCACAACCTGGTGGGATTTGGTCTACAAACTCCCTGAAATCATCATCTGTGCACAAAGTGGTTCACATTTTATAGTCAGAATCTAAAATCTCTCGTTGAATCATCAAACAGCATAATTTATCATCCAAACAAAGAGAAAACGTGACAGC…	9	Ciclev10006644m.g	31143032	31143495	88
