# Supplementary material for: Nuclear Species-Diagnostic SNP Markers Mined from 454 Amplicon Sequencing Reveal Admixture Genomic Structure of Modern Citrus Varieties
Source: PLoS One. 2015 May 14;10(5):e0125628. doi: 10.1371/journal.pone.0125628 (PMC4431842; doi:10.1371/journal.pone.0125628)
Supplement: S4 Table — (XLSX) [file pone.0125628.s007.xlsx]

## Sheet: Feuil1
Curk F, Ancillo G, Ollitrault F, Perrier X, Jacquemoud-Collet JP, Garcia-Lor A, Navarro L and Ollitrault P. Nuclear species-diagnostic SNP markers mined from 454 amplicon sequencing reveal admixture genomic structure of modern Citrus varieties. PLOS ONE 2015
S4 Table: SNP marker information
SNP	Sequence with [SNP]	Scaffold	Position	Phytozome gene reference	References*
1P199494	GCTTAGTTAAAACAATCGAGTACTTATCCGGATGCACCGTATAAATCCAC[C/T]CTTTGTTTACCAAATCAACGTCGTGTGATCTGGCAAACACCCCAATCAAA	scaffold_1	199494	Ciclev10010680m.g
1p3705568	ATTTCATTGTTTGTTTACAGAATCACTTGGTTTAATACCTGTCTTATGAC[A/G]ACGACAGCAGTGGTTCCACTGCAAAAGCAATCCAAATTTTCTTGAAGCTT	scaffold_1	3705568	Ciclev10010157m.g
1P4381281	CTGCTTGGGTAGCAATTTGTTACACAAACTACCAGTTATGCAACAGCATT[A/G]CAGACTTCTTATTGATGATGCTCTCTCTTCCAGGCAAGCCATCTGGAGAG	scaffold_1	4381281	Ciclev10008549m.g
1P4381520	TTTATAACGTTTCAGATTTTGTGGGGAAGTCTTTAACCGCAGTATATGTA[C/G]CAAAAAGTATAAAAAAGGCAGCATGGGCTTGCACCGGCAGACTTGTGTTC	scaffold_1	4381520	Ciclev10008549m.g
1P12808366	TATTAACAATTAAAAATAATACTAAGACAATTTCATGCCTTCAGAGATCA[A/T]ATCTACTGCTTTTAGTTTTGTCATATTTGCTGCATCACGCATTTCTTCTG	scaffold_1	12808366	Ciclev10010796m.g
1P16721343	GCAGCTGCATATCTATTAAGCAAGATTCCATAAGTTTTCTCATTCACTAG[G/T]TCAGGCATTTCATCAAACACTTGTATCAACTCCACAAAACGCCTCGCTCT	scaffold_1	16721343	Ciclev10007960m.g
1P16721616	TCAATTTCTCCTTTTGTGCTGACGCTACAGGTCTTGAGAATATTTTGAAC[A/C]TTTATTGCTATTTCATCACCTGGGTAACGTTGAAACTCGGACTTTTCATC	scaffold_1	16721616	Ciclev10007960m.g
1P18304219	AACATTCCACTTAAATCTTATAGGAATATTAAATGCGTACCGAGTCTTGG[C/T]CAAAGTCTCCAATTCCAAGTCCAACGTGTTGGAAACTAAACCAAGTCAAC	scaffold_1	18304219	Ciclev10009880m.g
ACO-C601	CTGAAGCTAATTTGCAGACATGGAACATTATTATAATTTACAACTAG[G/A]AGTTGAAACTTTCTTTCATAAGCCTTTATGCTAGTTACATGACATGCTTTTGAATCAACC	scaffold_1	22395958	Ciclev10007338m.g	2
CiC5950-02	GTGCAAGAATGCGAGCTATTTATAGAGCAGGATGGTGACTAATTTCCTTCATTAACATAT[A/G]GCTCTTAGTTAATTAAGTGAATATTGGTAGGTTCAATGGTAGTCCACGCAGTCGTTWTCT	scaffold_1	25122651		1
TSC-C80	CATTTTGGCTCATGCCAGGCTAAAGAGCTTCTTGACCACTTGGAAAATGTTCTT[T/G]CTAATGAGCCTGTTGTTGTCAAAAGAGGCCAACACATTGTTGAGGTCAAGCCAC	scaffold_1	27714027	Ciclev10007428m.g	2
F3H-P30	ACGGCCGCCGACGCCGGTGCACCCACTTGGCCTACGACGC[T/C]CAAGACATGGTCTTTGCTGATTATGGTCCGAGGTGGAAACTCTTAAGAAAGATAAG	Scaffold_2	8056523	Ciclev10018289m.g	2
PEPC-M316	CTTATTTATTGGAAAGTGCATTTAAGAACTGAGAAGGCATAGAATATTCCA[T/C]TAGGTTTGAAGAAATTCATTGCTCTTTAAGTCAGCTTTAAGTGAATATCC	scaffold_2	11091624	Ciclev10014164m.g	2
PEPC-C328	CTTATTTATTGGAAAGTGCATTTAAGAACTGAGAAGGCATAGAATATTCCACTAGGTTTGAAG[G/A]AATTCATTGCTCTTTAAGTCAGCTTTAAGTGAATATCCTTGTTATAAACTTTAGTGAGAGTGAATGC	Scaffold_2	11091636	Ciclev10014164m.g	2
2P13928722	TCAGGTTCATGCATATAAGAAGTGACAAACCTTCTCTCGAAGACTTCTTT[C/G]GTCACAAATAGAGCCAAAGATACATTTACATCCTTCTTTAACAAATTTTT	scaffold_2	13928722	Ciclev10015532m.g
2P21022555	AATAAAATCACAAGGGAAAGTGACAATGTGTGTAGTGATCGAAACCCACC[A/T]GCTACTACTGATGAAGGAGGCAATCTAAATCCTCTATAACGCGATCTCAA	scaffold_2	21022555	Ciclev10018135m.g
2P21022776	ATTGAGACACGAAAAACTCAAATGAGCACGAAAGCGAAGGACCCTTATGT[A/G]GGAATGCTTGTCACGAATGGACAACACCTGGGAAATCAAATCCATTTCTT	scaffold_2	21022776	Ciclev10018135m.g
2P25198777	ATTGGAGATGATGGCAGTTTGTGGGTTTGGGGAAAGTCAAAACGTGGGCA[A/G]CTTGGTCTCGGGAAAGATATCACAGAGGCCATTGTACCCTCAAGAGTCGA	scaffold_2	25198777	Ciclev10015267m.g
SOS1-M50	TATGTTTACCCACTGGACTTTTTCAGGTTTTGCATGTTGTCAAAACCAG[G/A]CAAGTAACTTACTCAGTACTAAACCATTTGATTGATTACATCCAAAATCTTGAG	scaffold_2	26306845	Ciclev10015265m.g	2
CiC3712-01	ACAGCAAATGTCAGAGATGCACCTATGAAGTTATAAATGAAAGTGCACAATCACAAGAAA[A/C]TATCAGCAAGAGTMGGCCTCCAATTCCTAATATTTAGAATGATATTGACAATCGTGACAA	scaffold_2	27937128	Ciclev10014584m.g	1
CCC1-P727	TACCGCCGCCTCCGATCAACCACCCAGCTTACTGCTA[T/C]ATGGAATACATGGATTTGTTAGTAGAGAATGTGCC	scaffold_2	31581849	Ciclev10014154m.g	2
2P33507145	CATGAGACGTCTCAGGAGCCTTTACCTGAGGCTAAAGATGATATAAATTC[T/A]GCTTATTCGTTGAGTGTTGAAGCAGCTTATATTAATCAAAACTTTTCACA	scaffold_2	33507145	Ciclev10017475m.g
2P35391693	ACAGAACAGATCATCAAGCATAGCCGGAGCGGATGTCGATAGCAAAAGCA[A/T]ATTAAACAAGAGCAAATCGAAGAAAAGCCCTCCAATTCCCGTGACTTACT	scaffold_2	35391693	Ciclev10017141m.g
PKF-C64	CTCCAAACGAGTCGAATCGATCACGCACTCCCTCTCCCTTCTGTTCT[C/A]AAAAACCCTTTCAAAATCGTCGATGGCCCCGCTAGCTCCGCCGCCGGC	scaffold_2	35686712	Ciclev10014760m.g	2
3P165577	TATCGAGCCCTTTTCGTTTGAGCAAGTGTGTGGCTCTGGGAATGAAGCTG[A/G]TGGGCTTCTTGGTGCACTTAAGGCTAAGTTATTTGATTTTGATGGCAGTA	scaffold_3	165577	Ciclev10023360m.g
3P165889	GTCCGCTGCTGTAGCTGCAGCGGGTAAGGTTGATCATCATCTTATCGTGG[A/G]TCATCAAGTTGTTGCAGCAGCTGGTCATGCTTATAATGTTGGCCTCCAGT	scaffold_3	165889	Ciclev10023360m.g
3P2073865	CTAGTTCAAGGAAAAGAGTACAGAAAAGAAAGAATTCAAACTAGTGCTCG[C/T]ACATTGGATGGAAGAAAGCAGCTGCAACAACCAATATTCAAGGTCGACAA	scaffold_3	2073865	Ciclev10020017m.g
3P9086569	GTCTTCACTTCTCCAATCTTCTCTGCAACCTCCATTCCTTCCAGGACTCT[T/A]CCAACGACCAGAGACGAGGCATCAAGCTCCGGAGAGTCCTTTGTTACAAT	scaffold_3	9086569	Ciclev10021171m.g
3P11001478	CGAAAGATGGTAACTATTCTGGTCCCAATGCATTTAAGATATGCTTTCCT[G/A]CTGGATTTAGACCGAACACAAGTTATCTCGAGCAACTTGAGAGGTGGCAG	scaffold_3	11001478	Ciclev10020719m.g
3P11355960	AACGTTTTGGATGGTTTCTCTTGGATTTGGATTCAACCAAGACACCAATG[A/G]TTATGTATTGGTGAGGATTGTCAACTTTCAGGCTCGTTATGATGCGATTG	scaffold_3	11355960	Ciclev10023509m.g
NCED3-M535	CCTGACCAGCAAGTGGTGTTCAAGTTGAATGAGATGATCCGAGGTGGCTCCCC[T/G]GTGATTTATGACAAGAACAAGGTGTCAG	scaffold_3	29352884	Ciclev10019364m.g	2
CiC5796-12	GGGCTTCGCGGCTTCAGCTTTAGCTTCGACAGTTGGATCAGGTTTCACTTCCTTCGCAGG[A/C]GGATCTGGCTGTGGAACTGGCGCTGGCGCTRGCGCCGCAGGTGGCGGCGTCGGAACAATA	scaffold_3	41554117	Ciclev10018633m.g	1
CiC1459-02	GCAGTAGGGCATCGTTGCAGSGCCTTGATTGTGAAGGTTTGAACTAAATAGTCTTTCCAT[A/C]TCTGAATCTTCTTGGTGATGAAACCAACTSTGAACATCTTGTGGGTGTGAAGGAAGCTTC	scaffold_3	43582915	Ciclev10023341m.g	1
ATMR-M728	CCTTTTCCTTGAATTTTCAGTTTGATTTAATGGAAGTCATATGTATCTTTT[T/G]AGAAGCTAAAACATGCCAAAATGTTGAACTTTG	scaffold_3	45711958	Ciclev10018482m.g	2
CHS-P57	GGCCTCCGTGTTGCTAAAGACATAGCTGAAAACAACCCTGGAAGCCGCGTTTTGCT[T/A]ACCACTTCTGAAACTACCATACTTGGGTTTCGCCCACCAAACAAGTCCCGCCC	scaffold_3	50308586	Ciclev10020530m.g	2
4P261309	ACACCGTGTCCCTATTTACAAAAATGGACCATACAGACAGTATCAGAAAG[A/G]CCATCAATGCTGCGCAACCTGTTCCAAAAATCACCCCAGCAAAAACTTTC	scaffold_4	261309	Ciclev10031876m.g
4P261349	TATCAGAAAGGCCATCAATGCTGCGCAACCTGTTCCAAAAATCACCCCAG[C/T]AAAAACTTTCAAAGGACAGATACTCCTTTTGTGCTCTCTAAGCCTCTCAG	scaffold_4	261349	Ciclev10031876m.g
4P2154736	ATTTCATAGCATGAACCACAGCTTAGGCCATTGTTGAATAGAGCGGTACT[A/G]AGTGCTGCAGTGTTAGTCCCATAGCCTTGGCTGTACAAATTGCCATACCC	scaffold_4	2154736	Ciclev10032524m.g
CiC2840-01	GGATATGTCCACAGTCAATGAACTCGTGAGCCTCAACGAACCGTACAACGCTCTTTTCGC[T/C]ATRTGTGCGGATCTGAAATATTAAAAATTTACAAAACAAATACATAAGTAAATAAATAAA	Scaffold_4	9695713		1
4P10567300	AACTTCTCCATTTTTACTTGTTTTAAATACTTTCATGTGTTATATGCTTT[G/A]GTAACTGCAATTCACCATTATGCTAAATGGCTTGGATTGTCTATTATTGA	scaffold_4	10567300	Ciclev10033209m.g
4P14276984	TATCGCTTCCTACATGTAACCACTGTGCAATGTACCTCCTTCGCAACATT[C/T]TCAATCTTCACACTGACCCCATTCAACTCCGCCACAAACACCAACACTGC	scaffold_4	14276984	Ciclev10031207m.g
4P18900442	CAAGGGATCTCTAGAGGACTTGGGTATTGTGGATTCCAGTGCAATTTGAG[A/C]TAACATTCTAGTAATTTTATTTCGTTTCCTGAATATATGTAAGAGTAATA	scaffold_4	18900442	Ciclev10033145m.g
4P20183357	CATTCTTAGCATGTCCCATCTCGACACTCGGTGAGTTTGAGTATGTTTTC[T/C]GACCAGCGATCTTAGAGCAATATCTCTTGTAATAACTCATGGCGAATGAA	scaffold_4	20183357	Ciclev10033475m.g
4P23090348	TTCAACTTCAGCAAGACTTCACAATCTGACCCTGCCATGAATCCTCAATA[C/T]GCCGATCGTTTGCGGAAACTTTGTGAGAATTACACTAAGCAGCCTGAGAT	scaffold_4	23090348	Ciclev10031996m.g
4P25620409	AGCCATCGGGTGGTAAAGGTTACCGCACCAACACTGACCTGATTGCTTCA[C/T]TGCTCATATCTTAATTTGTTGTGATAAAATGAAGATCATCTTCTAACACG	scaffold_4	25620409	Ciclev10032624m.g
4P25620847	TCCTTTATCATCCTTCTTCTCCTCAGAAGCCACCTTATCAGCGCTCGCTA[A/G]CAAGTCCTGCAAATCCACATCACTCAAAGCAAGATTATTCAACACAGCAT	scaffold_4	25620847	Ciclev10032624m.g
5P4980011	ATCGGACCTCTCGACAAGTCAACTGGACCTGTTGAAACAGGTAGTGGTGC[T/C]GGTCTGTGAGGTTGGTAAGGAGGGTGAGGTTGATGGTGGTTCTGGTAGTA	scaffold_5	4980011	Ciclev10001782m.g
5P4980236	CCATCCATCAATATGGATTCGTGAGGCATGGATTCAACAGCCATGCTGTC[A/G]GGGGAGCCCGATTTCGGGGAAGAACAAGCAGAGGAAAGGCATGATGAACG	scaffold_5	4980236	Ciclev10001782m.g
5p21042485	AGGTCTCAAGGATTACCTGAAATTTCACTAGAGGAAGCATTCAAAATGTA[T/C]TGTGATGGTGTCATTGGGTTCGGTCCATTTTGGGAGCATATGTTAGGGTA	scaffold_5	21042485	Ciclev10003688m.g
5P22687304	AAGCCGCTGTCCGCTGGAGAAGTACTTGGTTGTACAGCGCCGAAGATTCC[A/C]GCGCGTGAATCGGACTTCAATTTGGTTTTTATTGCGGATGGGAGGTTCCA	scaffold_5	22687304	Ciclev10001185m.g
5P22687428	ATCCAGGGATTAAAACGTTTAGATATGATCCCTATTTAGGGAAACTGTTT[C/T]TGGAGGAGTATGATAATAAGGGGATGAGGGAGACGAGAAAACGAGCAATA	scaffold_5	22687428	Ciclev10001185m.g
5P33038626	ATTCTCATCCAATAAGACATTGGAGGCTTTGATACATCTAAAAACAATGG[G/T]TCTGTCAAATCCAACATGAAGATATGCAACTGCATTAGCTATTTCCATGG	scaffold_5	33038626	Ciclev10001741m.g
NADK2-M285	TAAATATGTAGCTGCTATAACTCATTTCTAGATCTGATGAGCAGGTTGC[T/C]TCTTTCTTGTATCACCAAGAGAAGATGAATATTCTTGTTGAGCCAGATGTGCAC	scaffold_5	37772763	Ciclev10000146m.g	2
5P38011795	TACAAACTATAATACTACGTACATATATGCACTTTGCGTTATTGTAGGAT[A/T]ATCTATCAAAAATATTGTGAAGCAATGAAGTGCTTATCTCTAGGAATAAC	scaffold_5	38011795	Ciclev10003376m.g
5P38011919	GAATCAATGATCGATTACATTATAGGGAATTTTTTGAAGAAGGTTGCTCT[A/C]TAATGAGATGTAACAACTATCCTACTTGCCAAGCGTCAGATCTTGCTCTT	scaffold_5	38011919	Ciclev10003376m.g
5P38011955	AAGAAGGTTGCTCTATAATGAGATGTAACAACTATCCTACTTGCCAAGCG[C/T]CAGATCTTGCTCTTGGCACTGGCCCTCATTGTGATCCAACTTCCCTAACC	scaffold_5	38011955	Ciclev10003376m.g
DFR-M240	CTCACCTGACTTTATGGAAAGCCGATTTAGCCGAAGAGGGAAACTTTGATGAA[G/C]CGATTCGAGGCTGCACTGGAGTTTTTCATCTGGCCACGCCTATGGACTTTGAG	scaffold_5	41195542	Ciclev10001757m.g	2
CiC2417-04	TCAAAATGAGAATTCAGCATATAAGTTCATGAAATTACACGAAGCTTACGAAACTCTATC[A/T]GATCCCAAGAAGCGTGCGGACTACGATCGTACCCTTTTCAGGCGAAGAAGGCCATCGAGT	scaffold_5	41973357	Ciclev10002683m.g	1
6P498189	GCTATGGTTCCTGTGAGAGTTCACACAGTTTTGATCTCTACTCAGCATGA[C/T]GAAACTGTGACTAATGATGAGATCGCTGCTGATTTGAAAGAGCATGTGAT	scaffold_6	498189	Ciclev10011912m.g
6P4406341	TCTCAATCTTTTGCCAACACTGGAGCTTTAGTCACTTGTGTCAAGAACTT[C/T]CCAGAAAGCCGAGGCAGTGTTTTAGGCTTGTTAAAAGGTTTTGTTGGTCT	scaffold_6	4406341	Ciclev10013568m.g
6P7496245	CTCTTAAGGTCTTTCCAGGCACCAGTGGAAGGCTTGTCCTGTTACACTCT[C/G]CATGTGAGGATTCCAGACACAAATTTGGGTTTCCAGCAAAAGCTCCGGGA	scaffold_6	7496245	Ciclev10013603m.g
6P7496346	AATTTTTGATACCCTTGTTTCCAGGGAACAAATCCTGAGAAGCTGTTGTA[A/C]GACAAGTTCAAAAGAGTCAACTCTTGAAGACTTGAAATGTTTCCGGGTAT	scaffold_6	7496346	Ciclev10013603m.g
6P13421556	TGGTCCCAATCATCCCAAGAACTTGAGCCATAAGAATTATGATGCCCAGC[C/A]GAGTACTGCCCACCACCAGCAGGAGAATCCTGACCTTTGTTACCATGGTT	scaffold_6	13421556	Ciclev10013094m.g
6P15755686	TTTGCAATCCTGTTGGATGGCAAACATTCCTTTTGTCACAAAGTGGTTTT[A/G]GTCCATGGACAGATGCCGACATTGTTAATATTGTCATCCCCTGCAACATT	scaffold_6	15755686	Ciclev10013821m.g
6P15755895	ATAAATGATGGAGAAGCTAGCAATTGTCCAGTATCTTCCCAAGTAGGCAT[C/A]AGCTAGAAATGCCCCAATCAGAGGCATGACATAGCACGTACCAGACCAAT	scaffold_6	15755895	Ciclev10013821m.g
CiC2128-01	GTCAGTCTTAACAAGGGAGTTCGGGTTTAAGGAAATCATATCAGCAAAACTACTTAGAAA[A/C]ACTACTTAAAGAGGGAGAAAGAGTTCTTTGAGACTCTTCCAGTGAACTGTTTTTTTGTCT	scaffold_6	19376782	Ciclev10011048m.g	1
6P20377715	GTGCTTTCTGATCTTCTTTGTGTACTATTATGAATATTAAGGCTGTTAGT[A/G]TGCAATGGGAGATGTTTCATGCTGTGGTACTGGTACCTGAGAAAATTAGG	scaffold_6	20377715	Ciclev10013235m.g
PSY-C461	ATCTGAAAACAAAGTTCTGCATGCTACCCTTCTCAATATTC[T/A]GACAAGAGTTTAATAGGCCTGCGATATCTAAATAAAGGATGCAGTTTATGACTGAACCACC	scaffold_6	21392858	Ciclev10011841m.g	2
PSY-M30	CCAGGTTGGAAGACCTTTTCCGGGGTCGTCCATTTGATATGCTTGATGCTG[G/C]ATTATCAGATACAGTAACCAAATTTCCTGTCGACATTCAGGTTAGACTAT	scaffold_6	21393272	Ciclev10011841m.g	2
CiC3056-02	TTTGTAATTTTAATAAGCAAAACAGACACTTGTTGTCTGCTTTTGATTGAGATTGATGAG[A/G]GGCACTTATAGAAAAGCACTTTTCAGTATTCTGCATGTCGCGACTCATAAACTAAAAAAT	scaffold_6	22087277		1
6P24709277	ATAACTTTGTAATCATTGGTCTTAGGATCATAGCCAAAGCCAAAACCAAG[C/A]GGCAAACACACCACTTCTTCCGAGCCTGGGGAAGGATGGAAACAGGATAC	scaffold_6	24709277	Ciclev10011921m.g
AOC-M290	CCGAATGGGGTCCACCATCCTGCGTTGAAAACTAATGGTACTGTACTTAC[C/T]TTTGGCTCAGATGCACCCCTTTGTGAATCAATGGCATCAGTTCTGAATATTG	scaffold_6	25003350	Ciclev10011556m.g	2
AOC-C593	GTGGCTTGCTTTCCTGGGGCTCCGTGGCCATACCCATGGAATTCGGC[T/A]CAATGGAGCCCTCCAGTTACCCCACCTGCGATCCTTCCTCCAGGCTTCCCTATGCC	scaffold_6	25003653	Ciclev10011556m.g	2
CiC1444-03	AACTCGGATAATCCTATTGGAAATAGATGCAGCACACTGCACTGAAACCAAAACGCTGGC[A/C]TCCAAAGATTTTACTTTCAATCTTGTTTCRTCAKCTAAGTGAAACACGTCTCCTCTATCT	scaffold_7	562777	Ciclev10027576m.g	1
7P1214781	CTGTCTTCGCCATGCATGGGAAAGAGAGGGAGCGTTTCAATACCTGGGTG[A/G]CCATTTTCTTCATCTTCTTCGTCTTCTTTGTCATTTCCTTGGTTGCCATC	scaffold_7	1214781	Ciclev10027270m.g
CiC3674-02	TGGTTTCTTGACAAACTCTGGAACCCCATCAATAAAAGCAACAGCACAGTCATTCTTCTT[A/G]TTCACAAGATAAAAGGTATCTTTAACCAACTGATTTTGAGCTTCCCAGTCCACATCACCC	scaffold_7	2639448	Ciclev10024678m.g	1
7p7137853	TGGAGCCGAAAGGAGTGATACTCAGTGAAAACAATATGGATTGCAGCTGT[A/G]GCAACTGTGGAGACTTTGCAACAGGTTTTGCACGTCGAGTGGAGTACTTA	scaffold_7	7137853	Ciclev10027413m.g
7P11128938	TCAGTCAAAACCTTAAGGGCAGCATTAAGAGATTTAACTGTCCTTTTACA[C/T]CCATATAGATGCATATCATAAAAAGTATCCATAGCATGCGTTATCATTCC	scaffold_7	11128938	Ciclev10027374m.g
7P19025027	GATACGATATTGACCGCGATAGCAAATCGCTTCAAGAGCTCACCGAAATG[G/A]TAAGGGAAGGTTTTGAGTTATTGGGGGCATTTAATTGGTCAGATTATTTG	scaffold_7	19025027	Ciclev10025343m.g
7P19025227	CACAGACGGCTCAAAAACTCGACGAAATTGGGTGATAATGCTGATTTTGT[C/T]GATGTTTTGCTCTCCTTGGAAGGTGAAGAAAAGCTAAGTGATGATGACAT	scaffold_7	19025227	Ciclev10025343m.g
7P20541676	GATGCTTCTTGTCTTGCTGATGACTCACCTTCCTCATTTTTACCATACCT[C/T]TCTTTAAGTTTTTGCATGCGCTTTCGATCCCTCCACATACATTTTTTTAG	scaffold_7	20541676	Ciclev10027510m.g
8P44391	CCCTTTTCCCTGCATAAACCATCAACTAGTCCAACAAAAGTAGTCACATT[C/T]GGAGAATGACCAGCTTCTAACATTTCAATGCAGTACTCGACAGCTTCTTC	scaffold_8	44391	Ciclev10028759m.g
8P44499	TTACATTTATACAAGCCTTGTATCAATAAATTATAACTGAAGGCATTGGG[A/C]GCAATGCCATTGGACTGCATTTTCCTAAAAATCCTCTTGGCATCATCAAA	scaffold_8	44499	Ciclev10028759m.g
8P2427684	GTTCTTCAATCCTTGTTCGATATATTAGCATTGAATTCCGGAATCTCTTT[A/T]GCTTGGCTCACTTTGAAATTCTTCAGCTACATGCTGGAAAGGCCAGCTTC	scaffold_8	2427684	Ciclev10029965m.g
8P3998031	CAGGCATTGTAGGTAAGAGGAAGTTAATATGTCGATACCAGTACCATGTT[T/G]TGTGCAGCAGTGTGTTTACAAATTAATCTCATTCATCACTAGCTTTCAAA	scaffold_8	3998031	Ciclev10029698m.g
8P3998069	CAGTACCATGTTTTGTGCAGCAGTGTGTTTACAAATTAATCTCATTCATC[A/T]CTAGCTTTCAAAGTTGACATAGAAATGAGTTGATTGGTTTGCTTGACGAC	scaffold_8	3998069	Ciclev10029698m.g
CiC5164-02	ATGGTGAAGGCACAAAATGTAAAATTTCTATTCGTTGTTTTTGGGTGATTATTTGAGTTG[T/C]TTTTGTATGTTTTTTGTGCCGAKAATTTATGTATGTGTATTATTTCATTTTTGGAGGCCT	Scaffold_8	4873415		1
8P14278018	AAGACAGTGTTGAAGGCTGACGCTGAGTGTCTATGCGAGGCTTTTAGGAG[C/A]AGTGCTTCTCTTGGTGTCACTTTGAATGTCACAAAAGCCCAAACGCTCCC	scaffold_8	14278018	Ciclev10029367m.g
8P16570424	TTCTTGCCTCTATATTGGGTGAGCTATGGACTAGGAATTCTTGAGGTTTC[A/G]GAATTTGTAGCCGAGTTCAAAAGGTTTAAGTCTTTAAGTTTCTTTTTAAT	scaffold_8	16570424	Ciclev10029557m.g
8P18684219	ATGCATAAGCGAACATTAGTGTCTTGGAACTCGATTATTGTGGGTTTTGC[A/G]GTTAACGGGTTCGTGGGGGAAGCTTTGGAGTATTTCAATTCGATGCAGAA	scaffold_8	18684219	Ciclev10028449m.g
8P18684429	TATAGAGTCTCTCCTCGGATTGAGCATTATGGTTGCATAGTGGATCTTTA[C/T]AGCCGTGCAGGGAGATTGGAGGATGCATTAAATGTCGTAGAAAATATGCC	scaffold_8	18684429	Ciclev10028449m.g
8P20936864	TAACAAACCCTGATTTTTGCTTGGAATATAAGTCATCCAAAATTGAGTTT[C/G]TCACTGGTTTCTTGAGAGCCTTTTCTCTTTGTTTATCAAAAACCCTGGGC	scaffold_8	20936864	Ciclev10030162m.g
8P24303677	AACCATCCCTGCGTAGAACAGAAGATCGTTGATGAAATCTCAACGGTTCT[C/T]AAAGAAACACGAGGCAGCAACGTCAAGAAATGGATGGAGGAGCCTTTGGA	scaffold_8	24303677	Ciclev10030097m.g
CiC4876-07	ACTTGTAATTTGCTTTGCTTAGAATTTTAAGAAATGAGAGACCGTTGAACTCTGTAAATA[A/T]TCCACTCATTTGATTTGGTCATGTAAATCATCTTTACAGAATTGAGAATTTATCCTTTTC	scaffold_9	144478	Ciclev10005180m.g	1
9P4699283	AATGCTGGTAACGGGTCTAATTCTTTAAGCGCGAACAAGAGAATGATTCA[A/G]TTCTTGAGGAAGATTCAGCCTGCAAAAATGGAACACCCAGAACTTGACAG	scaffold_9	4699283	Ciclev10005777m.g
9P12381640	AAACAATCAAGCCACACACTTGTTATATATTTTTCTCAGTTATGGGAATG[A/G]TAACTGATTCACAGTTTCACGTTCTTGCTGTTGACGATAGTATCATCGAC	scaffold_9	12381640	Ciclev10005987m.g
9P13931153	ATGTACCGGTGTGTTGTTAGATACGGATACAAAGATAAGATTGAGGAATC[T/C]GATGAGTTTGAGAGGCAGTTGGTGGAAAACTTGAAAGATTTCATTTGGCA	scaffold_9	13931153	Ciclev10006583m.g
9P13931363	GTTTATCTCTTGGGGGAAGCAGAGGTGGTGGCTAAGCCCAATTCTTCAAT[G/T]TTTAAGAAAATTGTTGTCAATTATGCCCGCAGCTTTCTTCGGAAAAATTT	scaffold_9	13931363	Ciclev10006583m.g
CiC2518-02	ATCCAACAGTATAACAATAGCACCAAGATGGGAATGAAAATCATAAATCAGAAGACACCA[A/T]GCGATATCATATTAAAGGCCCCAAAAAAAGAAAAGTACCTCATTGATCACAAAATTATTA	scaffold_9	15424556	Ciclev10007074m.g	1
9P15594052	TCTCTACTATTTTCATTTAAGCATTGTCTTGCATTTATCGAAGGATATTG[G/C]TAGAATTCTGGGGTTGAATGAAAATATTTTCAGTTTAAGTATTGTCTTGC	scaffold_9	15594052	Ciclev10006206m.g
LCYB-M480	GTTGCTGAAGTCGAAAATGCTGCAAAAATGCATAACCAATGGTGTTAAGTT[C/T]CACCAAGCTAAAGTTATTAAGGTTATTCATGAAGAGTCCAAATCTTTGTTG	scaffold_9	22728662	Ciclev10004730m.g	2
9P25060404	TTATTGCAGGAATCATTGCTCGGTTGTGTGGTGGAAGACACTTTGGTGGA[A/G]ATGGGGAGCATGACATTGAAGGTTGGGTTGAAAGAAAGTGTAGGAGTTGC	scaffold_9	25060404	Ciclev10006230m.g
9P25060473	AAGGTTGGGTTGAAAGAAAGTGTAGGAGTTGCCTCGACAGTGGAGTTTCT[G/A]CTGCACCAGAACAGGCACCGGCACCGGCACCGGCACCGGCACCGGCACCG	scaffold_9	25060473	Ciclev10006230m.g
HYB-C433	CTCTTTTGATGATGCTTACATGTTATGTATCCGTACAGGGTGGAGAGGTGCCTTTA[G/A]CTGAAATGTTTGGCACATTTGCTCTCTCTGTTGGCGCTGCCGTAAGTTC	scaffold_9	29490458	Ciclev10005481m.g	2
9P31143176	TCAAATGCATTTTCCACTTTCTTGTGCAAGAAGCTTTTGAAGTTAAAACC[A/G]GAACCAGATTCTTCCTCTTCATCACGCCTTGTGCTCTCCCCAATCTGTTC	scaffold_9	31143176	Ciclev10006644m.g
*:1. Ollitrault P, Terol J, Garcia-Lor A, Berard A, Chauveau A, Froelicher Y, et al. SNP mining in C. clementina BAC end sequences; transferability in the citrus genus (rutaceae), phylogenetic inferences and perspectives for genetic mapping. BMC Genomics. 2012;13: 13-2164-13-13.; 2. Garcia-Lor A, Ancillo G, Navarro L, Ollitrault P. Citrus (rutaceae) SNP markers based on competitive allele-specifi…
