# Supplementary material for: Nuclear Species-Diagnostic SNP Markers Mined from 454 Amplicon Sequencing Reveal Admixture Genomic Structure of Modern Citrus Varieties
Source: PLoS One. 2015 May 14;10(5):e0125628. doi: 10.1371/journal.pone.0125628 (PMC4431842; doi:10.1371/journal.pone.0125628)
Supplement: S5 Table — (XLSX) [file pone.0125628.s008.xlsx]

## Sheet: Feuil1
Curk F, Ancillo G, Ollitrault F, Perrier X, Jacquemoud-Collet JP, Garcia-Lor A, Navarro L and Ollitrault P. Nuclear species-diagnostic SNP markers mined from 454 amplicon sequencing reveal admixture genomic structure of modern Citrus varieties. PLOS ONE 2015
S5 Table: Diversity and structuration parameter values for 1053 SNPs identified in 26 cultivars representative of the four basic horticultural groups
				He					Ho					FW					GST row data						GST after introgression revision
Scaffold	Fragments	SNPs	Position	M	P	C	Mic	Total	M	P	C	Mic	Total	M	P	C	Mic	Total	M	P	C	Mic	GST Max	GST diag.	M	P	C	Mic	GST Max	GST diag.
1	C1P1	1P199424	199424	0	0	0	0.5	0.038	0	0	0	1	0.0384615	-	-	-	-1	-0.02	0.0909091	0.0909091	0.0909091	0.333333	0.333333	Mic	0.0909091	0.0909091	0.0909091	0.333333	0.333333	Mic
1	C1P1	1P199454	199454	0	0	0	0	0.311	0	0	0	0	0	-	-	-	-	1	0.2	0.2	1	0.2	1	C	0.2	0.2	1	0.2	1	C
1	C1P1	1P199471	199471	0	0	0.18	0	0.286	0	0	0.2	0	0.0384615	-	-	-0.111	-	0.866	0.176471	0.176471	0.818182	0.176471	0.818182	C	0.176471	0.176471	0.818182	0.176471	0.818182	C
1	C1P1	1P199494	199494	0	0	0	0	0.311	0	0	0	0	0	-	-	-	-	1	0.2	0.2	1	0.2	1	C	0.2	0.2	1	0.2	1	C
1	C1P1	1P199502	199502	0	0.105	0	0	0.038	0	0.111111	0	0	0.0384615	-	-0.059	-	-	-0.02	0.00934579	0.0285714	0.00934579	0.00934579	0.0285714	P	0.00934579	0.0285714	0.00934579	0.00934579	0.0285714	P
1	C1P1	1P199526	199526	0	0.444	0	0	0.204	0	0.666667	0	0	0.230769	-	-0.5	-	-	-0.13	0.0588235	0.2	0.0588235	0.0588235	0.2	P	0.0588235	0.2	0.0588235	0.0588235	0.2	P
1	C1P1	1P199533	199533	0	0.346	0	0	0.142	0	0.222222	0	0	0.0769231	-	0.357	-	-	0.458	0.0384615	0.125	0.0384615	0.0384615	0.125	P	0.0384615	0.125	0.0384615	0.0384615	0.125	P
1	C1P1	1P199535	199535	0	0.105	0	0	0.038	0	0.111111	0	0	0.0384615	-	-0.059	-	-	-0.02	0.00934579	0.0285714	0.00934579	0.00934579	0.0285714	P	0.00934579	0.0285714	0.00934579	0.00934579	0.0285714	P
1	C1P1	1P199576	199576	0	0.105	0	0	0.038	0	0.111111	0	0	0.0384615	-	-0.059	-	-	-0.02	0.00934579	0.0285714	0.00934579	0.00934579	0.0285714	P	0.00934579	0.0285714	0.00934579	0.00934579	0.0285714	P
1	C1P1	1P199645	199645	0	0.105	0	0	0.038	0	0.111111	0	0	0.0384615	-	-0.059	-	-	-0.02	0.00934579	0.0285714	0.00934579	0.00934579	0.0285714	P	0.00934579	0.0285714	0.00934579	0.00934579	0.0285714	P
1	C1P1	1P199655	199655	0.236	0	0	0	0.375	0.272727	0	0	0	0.115385	-0.158	-	-	-	0.692	0.0539764	0.233645	0.913043	0.233645	0.913043	C	0.0539764	0.233645	0.913043	0.233645	0.913043	C
1	C1P1	1P199691	199691	0	0	0	0	0.355	0	0	0	0	0	-	-	-	-	1	0.5	0.5	0.5	0.5	0.5	N	0.5	0.5	0.5	0.5	0.5	N
1	C1P1	1P199700	199700	0	0.198	0	0	0.074	0	0.222222	0	0	0.0769231	-	-0.125	-	-	-0.04	0.0188679	0.0588235	0.0188679	0.0188679	0.0588235	P	0.0188679	0.0588235	0.0188679	0.0188679	0.0588235	P
1	C1P1	1P199708	199708	0	0.198	0	0	0.074	0	0.222222	0	0	0.0769231	-	-0.125	-	-	-0.04	0.0188679	0.0588235	0.0188679	0.0188679	0.0588235	P	0.0188679	0.0588235	0.0188679	0.0188679	0.0588235	P
1	C1P1	1P199709	199709	0	0.105	0	0	0.038	0	0.111111	0	0	0.0384615	-	-0.059	-	-	-0.02	0.00934579	0.0285714	0.00934579	0.00934579	0.0285714	P	0.00934579	0.0285714	0.00934579	0.00934579	0.0285714	P
1	C1P1	1P199721	199721	0	0	0	0	0.074	0	0	0	0	0	-	-	-	-	1	0.2	0.2	0.2	1	1	Mic	0.2	0.2	0.2	1	1	Mic
1	C1P1	1P199746	199746	0	0.105	0	0	0.038	0	0.111111	0	0	0.0384615	-	-0.059	-	-	-0.02	0.00934579	0.0285714	0.00934579	0.00934579	0.0285714	P	0.00934579	0.0285714	0.00934579	0.00934579	0.0285714	P
1	C1P1	1P199772	199772	0	0.105	0	0	0.109	0	0.111111	0	0	0.0384615	-	-0.059	-	-	0.646	0.213483	0.123153	0.213483	0.963636	0.963636	Mic	0.213483	0.123153	0.213483	0.963636	0.963636	Mic
1	C1P1	1P199799	199799	0	0.105	0	0	0.038	0	0.111111	0	0	0.0384615	-	-0.059	-	-	-0.02	0.00934579	0.0285714	0.00934579	0.00934579	0.0285714	P	0.00934579	0.0285714	0.00934579	0.00934579	0.0285714	P
1	C1P1	1P199813	199813	0.165	0	0	0	0.074	0	0	0	0	0	1	-	-	-	1	0.047619	0.0153846	0.0153846	0.0153846	0.047619	M	0.047619	0.0153846	0.0153846	0.0153846	0.047619	M
1	C1P1	1P199826	199826	0.087	0	0	0	0.482	0.0909091	0	0	0	0.0384615	-0.048	-	-	-	0.92	0.913043	0.189189	0.189189	0.189189	0.913043	M	0.913043	0.189189	0.189189	0.189189	0.913043	M
1	C1P1	1P199829	199829	0	0	0	0	0.311	0	0	0	0	0	-	-	-	-	1	0.2	0.2	1	0.2	1	C	0.2	0.2	1	0.2	1	C
1	C1P1		Average	0.0221818	0.0920909	0.00818182	0.0227273	0.158455	0.0165289	0.10101	0.00909091	0.0454545	0.0454545	0.264667	-0.0720833	-0.111	-1	0.418727	0.136179	0.125973	0.27912	0.191459			0.136179	0.125973	0.27912	0.191459
1	C1P1		SD	0.0615921	0.1189	0.0383761	0.1066	0.142374	0.060409	0.149107	0.0426401	0.213201	0.0512404	0.639188	0.184439	-	-	0.48148	0.210678	0.114295	0.388846	0.287127			0.210678	0.114295	0.388846	0.287127
1	C1P1		CI	0.0257372	0.0496844	0.0160361	0.0445446	0.0594932	0.0252428	0.0623067	0.0178179	0.0890893	0.0214116	0.723296	0.104354	-	-	0.201194	0.0880351	0.0477601	0.162486	0.119981			0.0880351	0.0477601	0.162486	0.119981
1	C1P6	1P3705440	3705440	0	0.117	0	0	0.395	0	0.125	0	0	0.0416667	-	-0.067	-	-	0.895	0.52381	0.393911	0.476923	0.476923	0.52381	M	0.52381	0.393911	0.476923	0.476923	0.52381	M
1	C1P6	1P3705453	3705453	0.298	0	0	0	0.142	0.363636	0	0	0	0.153846	-0.222	-	-	-	-0.083	0.1	0.03125	0.03125	0.03125	0.1	M	0.1	0.03125	0.03125	0.03125	0.1	M
1	C1P6	1P3705462	3705462	0	0.475	0	0	0.334	0	0.777778	0	0	0.269231	-	-0.636	-	-	0.193	0.113402	0.44	0.113402	0.113402	0.44	P	0.113402	0.44	0.113402	0.113402	0.44	P
1	C1P6	1P3705474	3705474	0	0.105	0	0	0.109	0	0.111111	0	0	0.0384615	-	-0.059	-	-	0.646	0.213483	0.123153	0.213483	0.963636	0.963636	Mic	0.213483	0.123153	0.213483	0.963636	0.963636	Mic
1	C1P6	1P3705476	3705476	0	0.198	0	0	0.393	0	0.222222	0	0	0.0769231	-	-0.125	-	-	0.805	0.542857	0.324675	0.459459	0.459459	0.542857	M	0.542857	0.324675	0.459459	0.459459	0.542857	M
1	C1P6	1P3705483	3705483	0	0	0	0.5	0.038	0	0	0	1	0.0384615	-	-	-	-1	-0.02	0.0909091	0.0909091	0.0909091	0.333333	0.333333	Mic	0.0909091	0.0909091	0.0909091	0.333333	0.333333	Mic
1	C1P6	1P3705494	3705494	0	0.475	0	0	0.334	0	0.777778	0	0	0.269231	-	-0.636	-	-	0.193	0.113402	0.44	0.113402	0.113402	0.44	P	0.113402	0.44	0.113402	0.113402	0.44	P
1	C1P6	1P3705517	3705517	0	0.401	0	0	0.174	0	0.555556	0	0	0.192308	-	-0.385	-	-	-0.106	0.0485437	0.16129	0.0485437	0.0485437	0.16129	P	0.0485437	0.16129	0.0485437	0.0485437	0.16129	P
1	C1P6	1P3705541	3705541	0	0.401	0	0	0.174	0	0.555556	0	0	0.192308	-	-0.385	-	-	-0.106	0.0485437	0.16129	0.0485437	0.0485437	0.16129	P	0.0485437	0.16129	0.0485437	0.0485437	0.16129	P
1	C1P6	1P3705568	3705568	0	0	0	0	0.488	0	0	0	0	0	-	-	-	-	1	1	0.2	0.2	0.2	1	M	1	0.2	0.2	0.2	1	M
1	C1P6	1P3705598	3705598	0	0.105	0	0	0.038	0	0.111111	0	0	0.0384615	-	-0.059	-	-	-0.02	0.00934579	0.0285714	0.00934579	0.00934579	0.0285714	P	0.00934579	0.0285714	0.00934579	0.00934579	0.0285714	P
1	C1P6	1P3705622	3705622	0	0	0	0	0.488	0	0	0	0	0	-	-	-	-	1	1	0.2	0.2	0.2	1	M	1	0.2	0.2	0.2	1	M
1	C1P6	1P3705650	3705650	0	0.278	0	0	0.109	0	0.333333	0	0	0.115385	-	-0.2	-	-	-0.061	0.0285714	0.0909091	0.0285714	0.0285714	0.0909091	P	0.0285714	0.0909091	0.0285714	0.0285714	0.0909091	P
1	C1P6	1P3705720	3705720	0	0	0	0.5	0.038	0	0	0	1	0.0384615	-	-	-	-1	-0.02	0.0909091	0.0909091	0.0909091	0.333333	0.333333	Mic	0.0909091	0.0909091	0.0909091	0.333333	0.333333	Mic
1	C1P6	1P3705728	3705728	0	0	0	0	0.074	0	0	0	0	0	-	-	-	-	1	0.2	0.2	0.2	1	1	Mic	0.2	0.2	0.2	1	1	Mic
1	C1P6	1P3705789	3705789	0	0.105	0	0	0.038	0	0.111111	0	0	0.0384615	-	-0.059	-	-	-0.02	0.00934579	0.0285714	0.00934579	0.00934579	0.0285714	P	0.00934579	0.0285714	0.00934579	0.00934579	0.0285714	P
1	C1P6	1P3705817	3705817	0	0	0	0.5	0.038	0	0	0	1	0.0384615	-	-	-	-1	-0.02	0.0909091	0.0909091	0.0909091	0.333333	0.333333	Mic	0.0909091	0.0909091	0.0909091	0.333333	0.333333	Mic
1	C1P6	1P3705842	3705842	0	0	0	0	0.074	0	0	0	0	0	-	-	-	-	1	0.2	0.2	0.2	1	1	Mic	0.2	0.2	0.2	1	1	Mic
1	C1P6	1P3705934	3705934	0	0.401	0	0	0.174	0	0.333333	0	0	0.115385	-	0.169	-	-	0.336	0.0485437	0.16129	0.0485437	0.0485437	0.16129	P	0.0485437	0.16129	0.0485437	0.0485437	0.16129	P
1	C1P6		Average	0.0156842	0.161105	0	0.0789474	0.192211	0.0191388	0.211257	0	0.157895	0.0872132	-0.222	-0.222	-	-1	0.348	0.235399	0.181981	0.140713	0.302682			0.235399	0.181981	0.140713	0.302682
1	C1P6		SD	0.0683659	0.183146	0	0.187317	0.160008	0.0834239	0.2691	0	0.374634	0.0885824	-	0.257378	-	0	0.458734	0.308255	0.130689	0.134883	0.339487			0.308255	0.130689	0.134883	0.339487
1	C1P6		CI	0.0307405	0.0823508	-	0.0842265	0.0719471	0.0375113	0.121	-	0.168453	0.0398308	-	0.152098	-	-	0.206268	0.138606	0.0587638	0.0606498	0.152649			0.138606	0.0587638	0.0606498	0.152649
1	C1P7	1P4381192	4381192	0	0.278	0	0	0.095	0	0.333333	0	0	0.1	-	-0.2	-	-	-0.053	0.0285714	0.0909091	0.0285714	0.0285714	0.0909091	P	0.0285714	0.0909091	0.0285714	0.0285714	0.0909091	P
1	C1P7	1P4381281	4381281	0	0	0	0	0.18	0	0	0	0	0	-	-	-	-	1	0.2	0.2	1	0.2	1	C	0.2	0.2	1	0.2	1	C
1	C1P7	1P4381301	4381301	0	0	0	0	0.48	0	0	0	0	0	-	-	-	-	1	0.5	0.5	0.5	0.5	0.5	N	0.5	0.5	0.5	0.5	0.5	N
1	C1P7	1P4381303	4381303	0	0	0	0	0.48	0	0	0	0	0	-	-	-	-	1	0.5	0.5	0.5	0.5	0.5	N	0.5	0.5	0.5	0.5	0.5	N
1	C1P7	1P4381347	4381347	0	0	0	0	0.48	0	0	0	0	0	-	-	-	-	1	0.5	0.5	0.5	0.5	0.5	N	0.5	0.5	0.5	0.5	0.5	N
1	C1P7	1P4381357	4381357	0	0	0	0	0.48	0	0	0	0	0	-	-	-	-	1	0.5	0.5	0.5	0.5	0.5	N	0.5	0.5	0.5	0.5	0.5	N
1	C1P7	1P4381369	4381369	0	0	0	0	0.48	0	0	0	0	0	-	-	-	-	1	0.5	0.5	0.5	0.5	0.5	N	0.5	0.5	0.5	0.5	0.5	N
1	C1P7	1P4381520	4381520	0	0	0	0	0.095	0	0	0	0	0	-	-	-	-	1	0.2	0.2	0.2	1	1	Mic	0.2	0.2	0.2	1	1	Mic
1	C1P7	1P4381540	4381540	0	0	0	0	0.095	0	0	0	0	0	-	-	-	-	1	0.2	0.2	0.2	1	1	Mic	0.2	0.2	0.2	1	1	Mic
1	C1P7	1P4381587	4381587	0	0.375	0	0	0.139	0	0.166667	0	0	0.05	-	0.556	-	-	0.64	0.0434783	0.142857	0.0434783	0.0434783	0.142857	P	0.0434783	0.142857	0.0434783	0.0434783	0.142857	P
1	C1P7		Average	0	0.0653	0	0	0.3004	0	0.05	0	0	0.015	-	0.178	-	-	0.8587	0.317205	0.333377	0.397205	0.477205			0.317205	0.333377	0.397205	0.477205
1	C1P7		SD	0	0.13955	0	0	0.191019	0	0.112491	0	0	0.0337474	-	0.534573	-	-	0.339731	0.201802	0.178659	0.289634	0.3359			0.201802	0.178659	0.289634	0.3359
1	C1P7		CI	-	0.0864925	-	-	0.118393	-	0.0697216	-	-	0.0209165	-	0.740866	-	-	0.210563	0.125076	0.110732	0.179513	0.208189			0.125076	0.110732	0.179513	0.208189
1	C1P13	1P12808176	12808176	0	0	0.18	0	0.041	0	0	0.2	0	0.0416667	-	-	-0.111	-	-0.021	0.0169492	0.0169492	0.0526316	0.0169492	0.0526316	C	0.0169492	0.0169492	0.0526316	0.0169492	0.0526316	C
1	C1P13	1P12808205	12808205	0.42	0	0	0	0.219	0	0	0	0	0	1	-	-	-	1	0.176471	0.0526316	0.0526316	0.0526316	0.176471	M	0.176471	0.0526316	0.0526316	0.0526316	0.176471	M
1	C1P13	1P12808219	12808219	0	0	0	0	0.486	0	0	0	0	0	-	-	-	-	1	1	0.2	0.2	0.2	1	M	1	0.2	0.2	0.2	1	M
1	C1P13	1P12808223	12808223	0	0	0	0	0.444	0	0	0	0	0	-	-	-	-	1	0.2	1	0.2	0.2	1	P	0.2	1	0.2	0.2	1	P
1	C1P13	1P12808366	12808366	0	0	0	0	0.08	0	0	0	0	0	-	-	-	-	1	0.2	0.2	0.2	1	1	Mic	0.2	0.2	0.2	1	1	Mic
1	C1P13	1P12808394	12808394	0	0	0	0	0.33	0	0	0	0	0	-	-	-	-	1	0.2	0.2	1	0.2	1	C	0.2	0.2	1	0.2	1	C
1	C1P13	1P12808460	12808460	0.18	0	0	0	0.08	0	0	0	0	0	1	-	-	-	1	0.0526316	0.0169492	0.0169492	0.0169492	0.0526316	M	0.0526316	0.0169492	0.0169492	0.0169492	0.0526316	M
1	C1P13	1P12808487	12808487	0	0	0	0	0.486	0	0	0	0	0	-	-	-	-	1	1	0.2	0.2	0.2	1	M	1	0.2	0.2	0.2	1	M
1	C1P13	1P12808581	12808581	0.095	0	0	0	0.041	0.1	0	0	0	0.0416667	-0.053	-	-	-	-0.021	0.025641	0.00840336	0.00840336	0.00840336	0.025641	M	0.025641	0.00840336	0.00840336	0.00840336	0.025641	M
1	C1P13		Average	0.0772222	0	0.02	0	0.245222	0.0111111	0	0.0222222	0	0.00925926	0.649	-	-0.111	-	0.773111	0.319077	0.210548	0.214513	0.210548			0.319077	0.210548	0.214513	0.210548
1	C1P13		SD	0.143246	0	0.06	0	0.194083	0.0333333	0	0.0666667	0	0.0183733	0.60795	-	-	-	0.450219	0.393473	0.30912	0.306544	0.30912			0.393473	0.30912	0.306544	0.30912
1	C1P13		CI	0.0935857	-	0.0391993	-	0.126799	0.0217774	-	0.0435548	-	0.0120037	0.687947	-	-	-	0.294137	0.257064	0.201955	0.200272	0.201955			0.257064	0.201955	0.200272	0.201955
1	C1P16	1P16721261	16721261	0.095	0	0	0	0.039	0.1	0	0	0	0.04	-0.053	-	-	-	-0.02	0.025641	0.00840336	0.00840336	0.00840336	0.025641	M	0.025641	0.00840336	0.00840336	0.00840336	0.025641	M
1	C1P16	1P16721315	16721315	0	0.198	0	0	0.077	0	0.222222	0	0	0.08	-	-0.125	-	-	-0.042	0.0188679	0.0588235	0.0188679	0.0188679	0.0588235	P	0.0188679	0.0588235	0.0188679	0.0188679	0.0588235	P
1	C1P16	1P16721343	16721343	0	0	0	0	0.48	0	0	0	0	0	-	-	-	-	1	1	0.2	0.2	0.2	1	M	1	0.2	0.2	0.2	1	M
1	C1P16	1P16721387	16721387	0	0.444	0	0	0.211	0	0.222222	0	0	0.08	-	0.5	-	-	0.621	0.0588235	0.2	0.0588235	0.0588235	0.2	P	0.0588235	0.2	0.0588235	0.0588235	0.2	P
1	C1P16	1P16721435	16721435	0	0.401	0	0	0.18	0	0.333333	0	0	0.12	-	0.169	-	-	0.333	0.0485437	0.16129	0.0485437	0.0485437	0.16129	P	0.0485437	0.16129	0.0485437	0.0485437	0.16129	P
1	C1P16	1P16721440	16721440	0	0.401	0	0	0.18	0	0.333333	0	0	0.12	-	0.169	-	-	0.333	0.0485437	0.16129	0.0485437	0.0485437	0.16129	P	0.0485437	0.16129	0.0485437	0.0485437	0.16129	P
1	C1P16	1P16721441	16721441	0	0.401	0	0	0.18	0	0.333333	0	0	0.12	-	0.169	-	-	0.333	0.0485437	0.16129	0.0485437	0.0485437	0.16129	P	0.0485437	0.16129	0.0485437	0.0485437	0.16129	P
1	C1P16	1P16721448	16721448	0	0	0	0	0.365	0	0	0	0	0	-	-	-	-	1	0.5	0.5	0.5	0.5	0.5	N	0.5	0.5	0.5	0.5	0.5	N
1	C1P16	1P16721616	16721616	0	0	0	0	0.461	0	0	0	0	0	-	-	-	-	1	0.2	1	0.2	0.2	1	P	0.2	1	0.2	0.2	1	P
1	C1P16	1P16721649	16721649	0	0.375	0	0	0.153	0	0.25	0	0	0.0833333	-	0.333	-	-	0.455	0.0434783	0.142857	0.0434783	0.0434783	0.142857	P	0.0434783	0.142857	0.0434783	0.0434783	0.142857	P
1	C1P16	1P16721673	16721673	0	0	0	0	0.32	0	0	0	0	0	-	-	-	-	1	0.2	0.2	1	0.2	1	C	0.2	0.2	1	0.2	1	C
1	C1P16		Average	0.00863636	0.201818	0	0	0.240545	0.00909091	0.15404	0	0	0.0584848	-0.053	0.2025	-	-	0.546636	0.199313	0.253996	0.197746	0.125019			0.199313	0.253996	0.197746	0.125019
1	C1P16		SD	0.0286436	0.202813	0	0	0.146507	0.0301511	0.152835	0	0	0.0518837	-	0.207923	-	-	0.40504	0.301073	0.276103	0.302111	0.145231			0.301073	0.276103	0.302111	0.145231
1	C1P16		CI	0.016927	0.119853	-	-	0.0865785	0.0178179	0.0903181	-	-	0.0306607	-	0.16637	-	-	0.239359	0.17792	0.163164	0.178533	0.0858245			0.17792	0.163164	0.178533	0.0858245
1	C1P18	1P18303920	18303920	0	0	0	0	0.499	0	0	0	0	0	-	-	-	-	1	1	0.2	0.2	0.2	1	M	1	0.2	0.2	0.2	1	M
1	C1P18	1P18303941	18303941	0.236	0	0	0	0.122	0.0909091	0	0	0	0.0434783	0.614	-	-	-	0.643	0.0731707	0.0232558	0.0232558	0.0232558	0.0731707	M	0.0731707	0.0232558	0.0232558	0.0232558	0.0731707	M
1	C1P18	1P18303947	18303947	0	0.486	0	0	0.258	0	0.5	0	0	0.130435	-	-0.029	-	-	0.495	0.107692	0.411765	0.107692	0.107692	0.411765	P	0.107692	0.411765	0.107692	0.107692	0.411765	P
1	C1P18	1P18303948	18303948	0	0.486	0	0	0.258	0	0.5	0	0	0.130435	-	-0.029	-	-	0.495	0.107692	0.411765	0.107692	0.107692	0.411765	P	0.107692	0.411765	0.107692	0.107692	0.411765	P
1	C1P18	1P18303975	18303975	0	0	0	0	0.499	0	0	0	0	0	-	-	-	-	1	0.5	0.5	0.5	0.5	0.5	N	0.5	0.5	0.5	0.5	0.5	N
1	C1P18	1P18303998	18303998	0	0.153	0	0	0.043	0	0.166667	0	0	0.0434783	-	-0.091	-	-	-0.022	0.0140845	0.0434783	0.0140845	0.0140845	0.0434783	P	0.0140845	0.0434783	0.0140845	0.0140845	0.0434783	P
1	C1P18	1P18304036	18304036	0	0	0	0	0.083	0	0	0	0	0	-	-	-	-	1	0.2	0.2	0.2	1	1	Mic	0.2	0.2	0.2	1	1	Mic
1	C1P18	1P18304065	18304065	0	0	0	0	0.499	0	0	0	0	0	-	-	-	-	1	0.5	0.5	0.5	0.5	0.5	N	0.5	0.5	0.5	0.5	0.5	N
1	C1P18	1P18304083	18304083	0	0	0	0	0.083	0	0	0	0	0	-	-	-	-	1	0.2	0.2	0.2	1	1	Mic	0.2	0.2	0.2	1	1	Mic
1	C1P18	1P18304110	18304110	0.397	0	0	0	0.227	0.363636	0	0	0	0.173913	0.083	-	-	-	0.233	0.157895	0.047619	0.047619	0.047619	0.157895	M	0.157895	0.047619	0.047619	0.047619	0.157895	M
1	C1P18	1P18304127	18304127	0	0	0	0	0.34	0	0	0	0	0	-	-	-	-	1	0.2	0.2	1	0.2	1	C	0.2	0.2	1	0.2	1	C
1	C1P18	1P18304144	18304144	0	0	0	0	0.386	0	0	0	0	0	-	-	-	-	1	0.2	1	0.2	0.2	1	P	0.2	1	0.2	0.2	1	P
1	C1P18	1P18304151	18304151	0.087	0	0	0	0.496	0.0909091	0	0	0	0.0434783	-0.048	-	-	-	0.912	0.913043	0.189189	0.189189	0.189189	0.913043	M	0.913043	0.189189	0.189189	0.189189	0.913043	M
1	C1P18	1P18304219	18304219	0	0	0	0	0.083	0	0	0	0	0	-	-	-	-	1	0.2	0.2	0.2	1	1	Mic	0.2	0.2	0.2	1	1	Mic
1	C1P18	1P18304257	18304257	0	0	0	0	0.386	0	0	0	0	0	-	-	-	-	1	0.2	1	0.2	0.2	1	P	0.2	1	0.2	0.2	1	P
1	C1P18	1P18304262	18304262	0	0	0	0.5	0.043	0	0	0	1	0.0434783	-	-	-	-1	-0.022	0.0909091	0.0909091	0.0909091	0.333333	0.333333	Mic	0.0909091	0.0909091	0.0909091	0.333333	0.333333	Mic
1	C1P18	1P18304270	18304270	0	0	0	0	0.34	0	0	0	0	0	-	-	-	-	1	0.2	0.2	1	0.2	1	C	0.2	0.2	1	0.2	1	C
1	C1P18	1P18304275	18304275	0	0	0	0	0.499	0	0	0	0	0	-	-	-	-	1	0.5	0.5	0.5	0.5	0.5	N	0.5	0.5	0.5	0.5	0.5	N
1	C1P18	1P18304287	18304287	0.165	0	0	0	0.083	0.181818	0	0	0	0.0869565	-0.1	-	-	-	-0.045	0.047619	0.0153846	0.0153846	0.0153846	0.047619	M	0.047619	0.0153846	0.0153846	0.0153846	0.047619	M
1	C1P18	1P18304291	18304291	0	0	0	0	0.34	0	0	0	0	0	-	-	-	-	1	0.2	0.2	1	0.2	1	C	0.2	0.2	1	0.2	1	C
1	C1P18	1P18304294	18304294	0.397	0	0	0	0.227	0.181818	0	0	0	0.0869565	0.542	-	-	-	0.617	0.157895	0.047619	0.047619	0.047619	0.157895	M	0.157895	0.047619	0.047619	0.047619	0.157895	M
1	C1P18	1P18304313	18304313	0	0	0	0	0.34	0	0	0	0	0	-	-	-	-	1	0.2	0.2	1	0.2	1	C	0.2	0.2	1	0.2	1	C
1	C1P18	1P18304326	18304326	0	0	0	0	0.434	0	0	0	0	0	-	-	-	-	1	0.5	0.5	0.5	0.5	0.5	N	0.5	0.5	0.5	0.5	0.5	N
1	C1P18		Average	0.0557391	0.048913	0	0.0217391	0.285565	0.0395257	0.0507246	0	0.0434783	0.0340265	0.2182	-0.0496667	-	-1	0.752435	0.281304	0.299173	0.341019	0.316777			0.281304	0.299173	0.341019	0.316777
1	C1P18		SD	0.123261	0.141546	0	0.104257	0.1648	0.0901876	0.145945	0	0.208514	0.0523655	0.336116	0.0357957	-	-	0.378488	0.257854	0.274007	0.346279	0.31244			0.257854	0.274007	0.346279	0.31244
1	C1P18		CI	0.0503743	0.057847	-	0.0426079	0.0673506	0.0368579	0.0596449	-	0.0852158	0.0214008	0.294614	0.0405059	-	-	0.154681	0.10538	0.111981	0.141517	0.127688			0.10538	0.111981	0.141517	0.127688
2	C2P265	2P3068226	3068226	0.087	0	0	0	0.493	0.0909091	0	0	0	0.0384615	-0.048	-	-	-	0.922	0.420776	0.483146	0.483146	0.517241	0.517241	Mic	0.420776	0.483146	0.483146	0.517241	0.517241	Mic
2	C2P265	2P3068273	3068273	0.087	0	0	0	0.482	0.0909091	0	0	0	0.0384615	-0.048	-	-	-	0.92	0.913043	0.189189	0.189189	0.189189	0.913043	M	0.913043	0.189189	0.189189	0.189189	0.913043	M
2	C2P265	2P3068352	3068352	0.087	0	0	0	0.038	0.0909091	0	0	0	0.0384615	-0.048	-	-	-	-0.02	0.0232558	0.00763359	0.00763359	0.00763359	0.0232558	M	0.0232558	0.00763359	0.00763359	0.00763359	0.0232558	M
2	C2P265	2P3068353	3068353	0	0	0	0	0.311	0	0	0	0	0	-	-	-	-	1	0.2	0.2	1	0.2	1	C	0.2	0.2	1	0.2	1	C
2	C2P265	2P3068386	3068386	0	0	0	0	0.311	0	0	0	0	0	-	-	-	-	1	0.2	0.2	1	0.2	1	C	0.2	0.2	1	0.2	1	C
2	C2P265	2P3068418	3068418	0.298	0	0	0	0.453	0.181818	0	0	0	0.0769231	0.389	-	-	-	0.83	0.692308	0.157895	0.157895	0.157895	0.692308	M	0.692308	0.157895	0.157895	0.157895	0.692308	M
2	C2P265	2P3068452	3068452	0	0	0	0	0.311	0	0	0	0	0	-	-	-	-	1	0.2	0.2	1	0.2	1	C	0.2	0.2	1	0.2	1	C
2	C2P265	2P3068454	3068454	0.087	0	0	0	0.482	0.0909091	0	0	0	0.0384615	-0.048	-	-	-	0.92	0.913043	0.189189	0.189189	0.189189	0.913043	M	0.913043	0.189189	0.189189	0.189189	0.913043	M
2	C2P265	2P3068477	3068477	0.087	0	0	0	0.464	0.0909091	0	0	0	0.0384615	-0.048	-	-	-	0.917	0.134953	0.970149	0.211009	0.211009	0.970149	P	0.134953	0.970149	0.211009	0.211009	0.970149	P
2	C2P265	2P3068493	3068493	0.298	0	0	0	0.142	0.363636	0	0	0	0.153846	-0.222	-	-	-	-0.083	0.1	0.03125	0.03125	0.03125	0.1	M	0.1	0.03125	0.03125	0.03125	0.1	M
2	C2P265	2P3068528	3068528	0	0	0	0	0.311	0	0	0	0	0	-	-	-	-	1	0.2	0.2	1	0.2	1	C	0.2	0.2	1	0.2	1	C
2	C2P265	2P3068529	3068529	0.087	0	0	0	0.464	0.0909091	0	0	0	0.0384615	-0.048	-	-	-	0.917	0.134953	0.970149	0.211009	0.211009	0.970149	P	0.134953	0.970149	0.211009	0.211009	0.970149	P
2	C2P265	2P3068559	3068559	0	0.278	0	0	0.109	0	0.333333	0	0	0.115385	-	-0.2	-	-	-0.061	0.0285714	0.0909091	0.0285714	0.0285714	0.0909091	P	0.0285714	0.0909091	0.0285714	0.0285714	0.0909091	P
2	C2P265	2P3068582	3068582	0	0.278	0	0	0.109	0	0.333333	0	0	0.115385	-	-0.2	-	-	-0.061	0.0285714	0.0909091	0.0285714	0.0285714	0.0909091	P	0.0285714	0.0909091	0.0285714	0.0285714	0.0909091	P
2	C2P265	2P3068592	3068592	0	0	0.32	0	0.074	0	0	0	0	0	-	-	1	-	1	0.0344828	0.0344828	0.111111	0.0344828	0.111111	C	0.0344828	0.0344828	0.111111	0.0344828	0.111111	C
2	C2P265		Average	0.0745333	0.0370667	0.0213333	0	0.3036	0.0727273	0.0444444	0	0	0.0461538	-0.015125	-0.2	1	-	0.680067	0.281597	0.26766	0.376572	0.160403			0.281597	0.26766	0.376572	0.160403
2	C2P265		SD	0.0998906	0.0978187	0.0826236	0	0.168742	0.0983932	0.117289	0	0	0.0486504	0.174274	0	-	-	0.46221	0.309835	0.306646	0.405931	0.128459			0.309835	0.306646	0.405931	0.128459
2	C2P265		CI	0.0505507	0.0495022	0.0418126	-	0.0853936	0.0497929	0.0593551	-	-	0.0246201	0.120763	-	-	-	0.233906	0.156795	0.155182	0.205425	0.0650082			0.156795	0.155182	0.205425	0.0650082
2	C2P10	2P11442751	11442751	0.351	0	0	0	0.44	0.454545	0	0	0	0.192308	-0.294	-	-	-	0.563	0.62963	0.147826	0.147826	0.147826	0.62963	M	0.62963	0.147826	0.147826	0.147826	0.62963	M
2	C2P10	2P11442783	11442783	0	0.278	0	0	0.109	0	0.111111	0	0	0.0384615	-	0.6	-	-	0.646	0.0285714	0.0909091	0.0285714	0.0285714	0.0909091	P	0.0285714	0.0909091	0.0285714	0.0285714	0.0909091	P
2	C2P10	2P11442912	11442912	0	0	0.18	0	0.038	0	0	0.2	0	0.0384615	-	-	-0.111	-	-0.02	0.0169492	0.0169492	0.0526316	0.0169492	0.0526316	C	0.0169492	0.0169492	0.0526316	0.0169492	0.0526316	C
2	C2P10	2P11442916	11442916	0.165	0	0	0	0.074	0.181818	0	0	0	0.0769231	-0.1	-	-	-	-0.04	0.047619	0.0153846	0.0153846	0.0153846	0.047619	M	0.047619	0.0153846	0.0153846	0.0153846	0.047619	M
2	C2P10	2P11442933	11442933	0.298	0	0	0	0.142	0.363636	0	0	0	0.153846	-0.222	-	-	-	-0.083	0.1	0.03125	0.03125	0.03125	0.1	M	0.1	0.03125	0.03125	0.03125	0.1	M
2	C2P10	2P11442940	11442940	0.496	0	0	0	0.311	0.727273	0	0	0	0.307692	-0.467	-	-	-	0.01	0.294118	0.0819672	0.0819672	0.0819672	0.294118	M	0.294118	0.0819672	0.0819672	0.0819672	0.294118	M
2	C2P10	2P11442941	11442941	0.298	0	0	0	0.142	0.363636	0	0	0	0.153846	-0.222	-	-	-	-0.083	0.1	0.03125	0.03125	0.03125	0.1	M	0.1	0.03125	0.03125	0.03125	0.1	M
2	C2P10	2P11442942	11442942	0.298	0	0	0	0.142	0.363636	0	0	0	0.153846	-0.222	-	-	-	-0.083	0.1	0.03125	0.03125	0.03125	0.1	M	0.1	0.03125	0.03125	0.03125	0.1	M
2	C2P10	2P11442948	11442948	0	0	0.18	0	0.286	0	0	0.2	0	0.0384615	-	-	-0.111	-	0.866	0.176471	0.176471	0.818182	0.176471	0.818182	C	0.176471	0.176471	0.818182	0.176471	0.818182	C
2	C2P10	2P11442955	11442955	0.236	0	0.18	0	0.375	0.272727	0	0.2	0	0.153846	-0.158	-	-0.111	-	0.59	0.0935893	0.180624	0.742973	0.180624	0.742973	C	0.0935893	0.180624	0.742973	0.180624	0.742973	C
2	C2P10	2P11442972	11442972	0.496	0	0	0	0.311	0.727273	0	0	0	0.307692	-0.467	-	-	-	0.01	0.294118	0.0819672	0.0819672	0.0819672	0.294118	M	0.294118	0.0819672	0.0819672	0.0819672	0.294118	M
2	C2P10	2P11443022	11443022	0	0.198	0	0	0.074	0	0.222222	0	0	0.0769231	-	-0.125	-	-	-0.04	0.0188679	0.0588235	0.0188679	0.0188679	0.0588235	P	0.0188679	0.0588235	0.0188679	0.0188679	0.0588235	P
2	C2P10	2P11443057	11443057	0.434	0	0	0	0.233	0.636364	0	0	0	0.269231	-0.467	-	-	-	-0.156	0.189189	0.056	0.056	0.056	0.189189	M	0.189189	0.056	0.056	0.056	0.189189	M
2	C2P10	2P11443099	11443099	0.087	0	0	0	0.038	0.0909091	0	0	0	0.0384615	-0.048	-	-	-	-0.02	0.0232558	0.00763359	0.00763359	0.00763359	0.0232558	M	0.0232558	0.00763359	0.00763359	0.00763359	0.0232558	M
2	C2P10	2P11443104	11443104	0	0	0	0	0.074	0	0	0	0	0	-	-	-	-	1	0.2	0.2	0.2	1	1	Mic	0.2	0.2	0.2	1	1	Mic
2	C2P10	2P11443140	11443140	0	0.198	0	0	0.074	0	0.222222	0	0	0.0769231	-	-0.125	-	-	-0.04	0.0188679	0.0588235	0.0188679	0.0188679	0.0588235	P	0.0188679	0.0588235	0.0188679	0.0188679	0.0588235	P
2	C2P10	2P11443182	11443182	0.434	0	0	0	0.233	0.454545	0	0	0	0.192308	-0.048	-	-	-	0.175	0.189189	0.056	0.056	0.056	0.189189	M	0.189189	0.056	0.056	0.056	0.189189	M
2	C2P10	2P11443217	11443217	0.496	0	0	0	0.311	0.363636	0	0	0	0.153846	0.267	-	-	-	0.505	0.294118	0.0819672	0.0819672	0.0819672	0.294118	M	0.294118	0.0819672	0.0819672	0.0819672	0.294118	M
2	C2P10	2P11443223	11443223	0	0.198	0	0	0.074	0	0.222222	0	0	0.0769231	-	-0.125	-	-	-0.04	0.0188679	0.0588235	0.0188679	0.0188679	0.0588235	P	0.0188679	0.0588235	0.0188679	0.0188679	0.0588235	P
2	C2P10	2P11443225	11443225	0.087	0.444	0	0	0.375	0.0909091	0.444444	0	0	0.192308	-0.048	0	-	-	0.487	0.0673854	0.472286	0.13467	0.13467	0.472286	N	0.0673854	0.472286	0.13467	0.13467	0.472286	N
2	C2P10	2P11443230	11443230	0	0	0	0	0.311	0	0	0	0	0	-	-	-	-	1	0.2	0.2	1	0.2	1	C	0.2	0.2	1	0.2	1	C
2	C2P10		Average	0.198857	0.0626667	0.0257143	0	0.198429	0.242424	0.0582011	0.0285714	0	0.128205	-0.192	0.045	-0.111	-	0.249857	0.147657	0.101724	0.174101	0.115066			0.147657	0.101724	0.174101	0.115066
2	C2P10		SD	0.196469	0.124411	0.0645423	0	0.128042	0.254437	0.119769	0.0717137	0	0.0936863	0.208664	0.31494	0	-	0.393482	0.146475	0.10487	0.291478	0.211841			0.146475	0.10487	0.291478	0.211841
2	C2P10		CI	0.0840298	0.0532105	0.0276047	-	0.0547636	0.108823	0.0512249	0.0306719	-	0.0400696	0.113429	0.276052	-	-	0.168292	0.0626473	0.0448529	0.124665	0.0906044			0.0626473	0.0448529	0.124665	0.0906044
2	C2P12	2P13928453	13928453	0	0	0	0.5	0.038	0	0	0	1	0.0384615	-	-	-	-1	-0.02	0.0909091	0.0909091	0.0909091	0.333333	0.333333	Mic	0.0909091	0.0909091	0.0909091	0.333333	0.333333	Mic
2	C2P12	2P13928454	13928454	0	0	0.18	0	0.286	0	0	0.2	0	0.0384615	-	-	-0.111	-	0.866	0.176471	0.176471	0.818182	0.176471	0.818182	C	0.176471	0.176471	0.818182	0.176471	0.818182	C
2	C2P12	2P13928511	13928511	0	0	0.18	0	0.286	0	0	0.2	0	0.0384615	-	-	-0.111	-	0.866	0.176471	0.176471	0.818182	0.176471	0.818182	C	0.176471	0.176471	0.818182	0.176471	0.818182	C
2	C2P12	2P13928550	13928550	0.087	0	0	0	0.038	0.0909091	0	0	0	0.0384615	-0.048	-	-	-	-0.02	0.0232558	0.00763359	0.00763359	0.00763359	0.0232558	M	-	-	-	-	-	N
2	C2P12	2P13928560	13928560	0	0	0.48	0	0.204	0	0	0.4	0	0.0769231	-	-	0.167	-	0.623	0.111111	0.111111	0.428571	0.111111	0.428571	C	0.111111	0.111111	0.428571	0.111111	0.428571	C
2	C2P12	2P13928580	13928580	0.165	0	0	0	0.074	0.181818	0	0	0	0.0769231	-0.1	-	-	-	-0.04	0.047619	0.0153846	0.0153846	0.0153846	0.047619	M	-	-	-	-	-	N
2	C2P12	2P13928613	13928613	0	0	0.18	0	0.286	0	0	0.2	0	0.0384615	-	-	-0.111	-	0.866	0.176471	0.176471	0.818182	0.176471	0.818182	C	0.176471	0.176471	0.818182	0.176471	0.818182	C
2	C2P12	2P13928617	13928617	0.087	0	0	0	0.038	0.0909091	0	0	0	0.0384615	-0.048	-	-	-	-0.02	0.0232558	0.00763359	0.00763359	0.00763359	0.0232558	M	-	-	-	-	-	N
2	C2P12	2P13928627	13928627	0.236	0	0	0	0.464	0.272727	0	0	0	0.115385	-0.158	-	-	-	0.751	0.76	0.168142	0.168142	0.168142	0.76	M	1	0.2	0.2	0.2	1	M
2	C2P12	2P13928635	13928635	0	0.105	0	0	0.038	0	0.111111	0	0	0.0384615	-	-0.059	-	-	-0.02	0.00934579	0.0285714	0.00934579	0.00934579	0.0285714	P	0.00934579	0.0285714	0.00934579	0.00934579	0.0285714	P
2	C2P12	2P13928636	13928636	0	0	0	0	0.074	0	0	0	0	0	-	-	-	-	1	0.2	0.2	0.2	1	1	Mic	0.2	0.2	0.2	1	1	Mic
2	C2P12	2P13928646	13928646	0	0	0.18	0	0.286	0	0	0.2	0	0.0384615	-	-	-0.111	-	0.866	0.176471	0.176471	0.818182	0.176471	0.818182	C	0.176471	0.176471	0.818182	0.176471	0.818182	C
2	C2P12	2P13928648	13928648	0	0	0.18	0	0.286	0	0	0.2	0	0.0384615	-	-	-0.111	-	0.866	0.176471	0.176471	0.818182	0.176471	0.818182	C	0.176471	0.176471	0.818182	0.176471	0.818182	C
2	C2P12	2P13928695	13928695	0.165	0	0	0	0.074	0.181818	0	0	0	0.0769231	-0.1	-	-	-	-0.04	0.047619	0.0153846	0.0153846	0.0153846	0.047619	M	-	-	-	-	-	N
2	C2P12	2P13928706	13928706	0.165	0	0	0	0.074	0.181818	0	0	0	0.0769231	-0.1	-	-	-	-0.04	0.047619	0.0153846	0.0153846	0.0153846	0.047619	M	-	-	-	-	-	N
2	C2P12	2P13928722	13928722	0.236	0	0	0	0.464	0.272727	0	0	0	0.115385	-0.158	-	-	-	0.751	0.76	0.168142	0.168142	0.168142	0.76	M	1	0.2	0.2	0.2	1	M
2	C2P12	2P13928731	13928731	0	0.105	0	0	0.038	0	0.111111	0	0	0.0384615	-	-0.059	-	-	-0.02	0.00934579	0.0285714	0.00934579	0.00934579	0.0285714	P	0.00934579	0.0285714	0.00934579	0.00934579	0.0285714	P
2	C2P12	2P13928781	13928781	0.087	0	0	0	0.038	0.0909091	0	0	0	0.0384615	-0.048	-	-	-	-0.02	0.0232558	0.00763359	0.00763359	0.00763359	0.0232558	M	-	-	-	-	-	N
2	C2P12	2P13928788	13928788	0	0	0	0.5	0.038	0	0	0	1	0.0384615	-	-	-	-1	-0.02	0.0909091	0.0909091	0.0909091	0.333333	0.333333	Mic	0.0909091	0.0909091	0.0909091	0.333333	0.333333	Mic
2	C2P12	2P13928842	13928842	0	0	0.48	0	0.204	0	0	0.4	0	0.0769231	-	-	0.167	-	0.623	0.111111	0.111111	0.428571	0.111111	0.428571	C	0.111111	0.111111	0.428571	0.111111	0.428571	C
2	C2P12		Average	0.0614	0.0105	0.093	0.05	0.1664	0.0681818	0.0111111	0.09	0.1	0.0538462	-0.095	-0.059	-0.0315714	-1	0.3909	0.161885	0.0974437	0.287695	0.159764			0.250363	0.138824	0.410612	0.227852
2	C2P12		SD	0.0859543	0.0323183	0.153866	0.153897	0.145283	0.0972658	0.0341993	0.137267	0.307794	0.0289976	0.0457321	0	0.13565	0	0.435623	0.214794	0.0747222	0.338201	0.223576			0.323391	0.061239	0.338632	0.241145
2	C2P12		CI	0.0376705	0.0141639	0.0674335	0.067447	0.063672	0.0426278	0.0149882	0.0601586	0.134894	0.0127085	0.0316902	-	0.100489	-	0.190917	0.0941358	0.0327479	0.14822	0.0979847			0.169399	0.0320784	0.177383	0.126317
2	C2P16	2P21022495	21022495	0	0	0.48	0	0.227	0	0	0	0	0	-	-	1	-	1	0.111111	0.111111	0.428571	0.111111	0.428571	C	0.111111	0.111111	0.428571	0.111111	0.428571	C
2	C2P16	2P21022508	21022508	0	0	0	0	0.34	0	0	0	0	0	-	-	-	-	1	0.2	0.2	1	0.2	1	C	0.2	0.2	1	0.2	1	C
2	C2P16	2P21022555	21022555	0.165	0.469	0	0	0.365	0	0.25	0	0	0.08	1	0.467	-	-	0.781	0.0270926	0.401351	0.135484	0.135484	0.401351	N	0.153846	0.666667	0.153846	0.153846	0.666667	P
2	C2P16	2P21022565	21022565	0.087	0	0	0	0.039	0.0909091	0	0	0	0.04	-0.048	-	-	-	-0.02	0.0232558	0.00763359	0.00763359	0.00763359	0.0232558	M	0.025641	0.00840336	0.00840336	0.00840336	0.025641	M
2	C2P16	2P21022579	21022579	0.087	0	0	0	0.039	0.0909091	0	0	0	0.04	-0.048	-	-	-	-0.02	0.0232558	0.00763359	0.00763359	0.00763359	0.0232558	M	0.025641	0.00840336	0.00840336	0.00840336	0.025641	M
2	C2P16	2P21022580	21022580	0.087	0	0	0	0.039	0.0909091	0	0	0	0.04	-0.048	-	-	-	-0.02	0.0232558	0.00763359	0.00763359	0.00763359	0.0232558	M	0.025641	0.00840336	0.00840336	0.00840336	0.025641	M
2	C2P16	2P21022588	21022588	0	0.117	0	0	0.039	0	0.125	0	0	0.04	-	-0.067	-	-	-0.02	0.0105263	0.0322581	0.0105263	0.0105263	0.0322581	P	-	-	-	-	-	N
2	C2P16	2P21022692	21022692	0.298	0	0	0	0.147	0.181818	0	0	0	0.08	0.389	-	-	-	0.457	0.1	0.03125	0.03125	0.03125	0.1	M	0.111111	0.0344828	0.0344828	0.0344828	0.111111	M
2	C2P16	2P21022733	21022733	0.298	0.375	0	0	0.461	0.181818	0.25	0	0	0.16	0.389	0.333	-	-	0.653	0.0657544	0.0237266	0.748344	0.313433	0.748344	C	0.047619	0.047619	0.764706	0.304348	0.764706	C
2	C2P16	2P21022734	21022734	0	0.117	0	0	0.039	0	0.125	0	0	0.04	-	-0.067	-	-	-0.02	0.0105263	0.0322581	0.0105263	0.0105263	0.0322581	P	0.0169492	0.0526316	0.0169492	0.0169492	0.0526316	P
2	C2P16	2P21022735	21022735	0.087	0	0	0	0.039	0.0909091	0	0	0	0.04	-0.048	-	-	-	-0.02	0.0232558	0.00763359	0.00763359	0.00763359	0.0232558	M	-	-	-	-	-	N
2	C2P16	2P21022737	21022737	0.087	0	0	0	0.039	0.0909091	0	0	0	0.04	-0.048	-	-	-	-0.02	0.0232558	0.00763359	0.00763359	0.00763359	0.0232558	M	0.025641	0.00840336	0.00840336	0.00840336	0.025641	M
2	C2P16	2P21022741	21022741	0.165	0	0.18	0	0.114	0.181818	0	0.2	0	0.12	0.395	-	-0.111	-	0.272	0.0268777	0.024466	0.0245337	0.024466	0.0268777	N	0.030837	0.025641	0.0220264	0.025641	0.030837	N
2	C2P16	2P21022742	21022742	0	0	0.18	0	0.039	0	0	0.2	0	0.04	-	-	-0.111	-	-0.02	0.0169492	0.0169492	0.0526316	0.0169492	0.0526316	C	0.0169492	0.0169492	0.0526316	0.0169492	0.0526316	C
2	C2P16	2P21022743	21022743	0	0	0.18	0	0.039	0	0	0.2	0	0.04	-	-	-0.111	-	-0.02	0.0169492	0.0169492	0.0526316	0.0169492	0.0526316	C	0.0169492	0.0169492	0.0526316	0.0169492	0.0526316	C
2	C2P16	2P21022776	21022776	0	0	0	0	0.077	0	0	0	0	0	-	-	-	-	1	0.2	0.2	0.2	1	1	Mic	0.2	0.2	0.2	1	1	Mic
2	C2P16	2P21022846	21022846	0	0	0	0	0.077	0	0	0	0	0	-	-	-	-	1	0.2	0.2	0.2	1	1	Mic	0.2	0.2	0.2	1	1	Mic
2	C2P16	2P21022864	21022864	0	0.219	0	0	0.077	0	0.25	0	0	0.08	-	-0.143	-	-	-0.042	0.0212766	0.0666667	0.0212766	0.0212766	0.0666667	P	0.0169492	0.0526316	0.0169492	0.0169492	0.0526316	P
2	C2P16	2P21022876	21022876	0	0	0	0	0.32	0	0	0	0	0	-	-	-	-	1	0.2	0.2	1	0.2	1	C	0.2	0.2	1	0.2	1	C
2	C2P16	2P21022903	21022903	0.087	0	0	0	0.039	0.0909091	0	0	0	0.04	-0.048	-	-	-	-0.02	0.0232558	0.00763359	0.00763359	0.00763359	0.0232558	M	0.025641	0.00840336	0.00840336	0.00840336	0.025641	M
2	C2P16		Average	0.0724	0.06485	0.051	0	0.12975	0.0545455	0.05	0.03	0	0.046	0.1885	0.1046	0.16675	-	0.34605	0.0673299	0.0801394	0.198079	0.156889			0.0805848	0.103705	0.221378	0.174402
2	C2P16		SD	0.0953213	0.136076	0.120433	0	0.134981	0.0685397	0.0942421	0.0732695	0	0.0415996	0.352321	0.275545	0.5555	-	0.454796	0.0732527	0.106269	0.329712	0.300861			0.07636	0.15974	0.342835	0.312908
2	C2P16		CI	0.0417756	0.0596366	0.0527813	-	0.0591568	0.0300383	0.0413027	0.0321112	-	0.0182315	0.218367	0.241521	0.54438	-	0.19932	0.0321038	0.0465737	0.1445	0.131856			0.0352759	0.0737946	0.158379	0.144554
2	C2P18	2P25198709	25198709	0.095	0	0	0	0.039	0.1	0	0	0	0.04	-0.053	-	-	-	-0.02	0.025641	0.00840336	0.00840336	0.00840336	0.025641	M	0.037037	0.0120482	0.0120482	0.0120482	0.037037	M
2	C2P18	2P25198777	25198777	0.18	0	0.42	0	0.295	0.2	0	0.6	0	0.2	-0.111	-	-0.429	-	0.322	0.032	0.153846	0.478469	0.153846	0.478469	N	0.132075	0.132075	0.538462	0.132075	0.538462	C
2	C2P18	2P25198800	25198800	0	0	0	0.5	0.039	0	0	0	1	0.04	-	-	-	-1	-0.02	0.0909091	0.0909091	0.0909091	0.333333	0.333333	Mic	0.0909091	0.0909091	0.0909091	0.333333	0.333333	Mic
2	C2P18	2P25198803	25198803	0.495	0.401	0	0.5	0.449	0.3	0.555556	0	1	0.36	0.394	-0.385	-	-1	0.198	0.0877217	0.00605496	0.284185	0.0528634	0.284185	N	0.100326	0.00726744	0.290102	0.0493831	0.290102	N
2	C2P18	2P25198884	25198884	0.095	0	0	0	0.039	0.1	0	0	0	0.04	-0.053	-	-	-	-0.02	0.025641	0.00840336	0.00840336	0.00840336	0.025641	M	-	-	-	-	-	N
2	C2P18	2P25198897	25198897	0.495	0.401	0	0	0.435	0.3	0.555556	0	0	0.32	0.394	-0.385	-	-	0.265	0.239861	0.0125701	0.160043	0.160043	0.239861	N	0.258459	0.0106262	0.164869	0.164869	0.258459	N
2	C2P18	2P25198918	25198918	0.095	0	0	0	0.343	0.1	0	0	0	0.04	-0.053	-	-	-	0.883	0.129538	0.212121	0.967213	0.212121	0.967213	C	0.2	0.2	1	0.2	1	C
2	C2P18	2P25198921	25198921	0.095	0.494	0	0	0.295	0.1	0.666667	0	0	0.28	-0.053	-0.35	-	-	0.051	0.0269808	0.257884	0.0898083	0.0898083	0.257884	N	0.08	0.285714	0.08	0.08	0.285714	P
2	C2P18	2P25198922	25198922	0.095	0.494	0	0	0.295	0.1	0.666667	0	0	0.28	-0.053	-0.35	-	-	0.051	0.0269808	0.257884	0.0898083	0.0898083	0.257884	N	0.08	0.285714	0.08	0.08	0.285714	P
2	C2P18	2P25198955	25198955	0.095	0	0.32	0	0.295	0.1	0	0	0	0.04	-0.053	-	1	-	0.864	0.0880667	0.165049	0.634953	0.165049	0.634953	C	0.153846	0.153846	0.666667	0.153846	0.666667	C
2	C2P18	2P25199040	25199040	0	0	0.32	0	0.077	0	0	0	0	0	-	-	1	-	1	0.0344828	0.0344828	0.111111	0.0344828	0.111111	C	0.0344828	0.0344828	0.111111	0.0344828	0.111111	C
2	C2P18		Average	0.158182	0.162727	0.0963636	0.0909091	0.236455	0.127273	0.222222	0.0545455	0.181818	0.149091	0.0398889	-0.3675	0.523667	-1	0.324909	0.0734385	0.109782	0.265755	0.118924			0.116714	0.121268	0.303417	0.124004
2	C2P18		SD	0.173598	0.227682	0.167049	0.20226	0.15876	0.100905	0.310316	0.180907	0.40452	0.138669	0.201658	0.0202073	0.825034	0	0.398055	0.0660965	0.103019	0.30561	0.098648			0.0710115	0.109078	0.326371	0.0955737
2	C2P18		CI	0.102588	0.134549	0.098718	0.119526	0.0938197	0.0596299	0.183382	0.106907	0.239052	0.0819466	0.131747	0.0198028	0.933596	-	0.235231	0.0390598	0.060879	0.1806	0.0582962			0.0440126	0.067606	0.202283	0.0592361
2	C2P25	2P33506802	33506802	0	0	0	0	0.074	0	0	0	0	0	-	-	-	-	1	0.2	0.2	0.2	1	1	Mic	0.2	0.2	0.2	1	1	Mic
2	C2P25	2P33507103	33507103	0.459	0	0	0	0.437	0.454545	0	0	0	0.192308	0.009	-	-	-	0.56	0.520518	0.128808	0.128808	0.128808	0.520518	M	0.520518	0.128808	0.128808	0.128808	0.520518	M
2	C2P25	2P33507112	33507112	0	0	0	0	0.311	0	0	0	0	0	-	-	-	-	1	0.2	0.2	1	0.2	1	C	0.2	0.2	1	0.2	1	C
2	C2P25	2P33507145	33507145	0	0	0	0	0.074	0	0	0	0	0	-	-	-	-	1	0.2	0.2	0.2	1	1	Mic	0.2	0.2	0.2	1	1	Mic
2	C2P25	2P33507184	33507184	0.397	0	0	0	0.426	0.363636	0	0	0	0.153846	0.083	-	-	-	0.639	0.571429	0.137931	0.137931	0.137931	0.571429	M	0.571429	0.137931	0.137931	0.137931	0.571429	M
2	C2P25	2P33507277	33507277	0.165	0.346	0	0	0.426	0.181818	0.222222	0	0	0.153846	-0.1	0.357	-	-	0.639	0.0490581	0.580085	0.169291	0.169291	0.580085	P	0.0490581	0.580085	0.169291	0.169291	0.580085	P
2	C2P25		Average	0.170167	0.0576667	0	0	0.291333	0.166667	0.037037	0	0	0.0833333	-0.00266667	0.357	-	-	0.806333	0.290168	0.241137	0.306005	0.439338			0.290168	0.241137	0.306005	0.439338
2	C2P25		SD	0.210606	0.141254	0	0	0.174553	0.2026	0.0907218	0	0	0.0923611	0.0920561	-	-	-	0.214103	0.207217	0.169252	0.341304	0.43501			0.207217	0.169252	0.341304	0.43501
2	C2P25		CI	0.168517	0.113025	-	-	0.139669	0.162111	0.0725913	-	-	0.0739029	0.104169	-	-	-	0.171315	0.165805	0.135427	0.273095	0.348074			0.165805	0.135427	0.273095	0.348074
2	C2P27	2P35391614	35391614	0	0	0	0	0.311	0	0	0	0	0	-	-	-	-	1	0.2	0.2	1	0.2	1	C	0.2	0.2	1	0.2	1	C
2	C2P27	2P35391627	35391627	0.351	0	0	0	0.44	0.454545	0	0	0	0.192308	-0.294	-	-	-	0.563	0.62963	0.147826	0.147826	0.147826	0.62963	M	0.866667	0.183099	0.183099	0.183099	0.866667	M
2	C2P27	2P35391652	35391652	0.298	0.105	0	0	0.482	0.363636	0.111111	0	0	0.192308	-0.222	-0.059	-	-	0.601	0.0236909	0.78119	0.231088	0.231088	0.78119	P	0.2	1	0.2	0.2	1	P
2	C2P27	2P35391676	35391676	0	0.105	0	0	0.334	0	0.111111	0	0	0.0384615	-	-0.059	-	-	0.885	0.213483	0.123153	0.963636	0.213483	0.963636	C	0.2	0.2	1	0.2	1	C
2	C2P27	2P35391693	35391693	0	0	0	0	0.074	0	0	0	0	0	-	-	-	-	1	0.2	0.2	0.2	1	1	Mic	0.2	0.2	0.2	1	1	Mic
2	C2P27	2P35391718	35391718	0.298	0	0	0	0.453	0.363636	0	0	0	0.153846	-0.222	-	-	-	0.66	0.692308	0.157895	0.157895	0.157895	0.692308	M	1	0.2	0.2	0.2	1	M
2	C2P27	2P35391730	35391730	0.087	0.105	0	0	0.393	0.0909091	0.111111	0	0	0.0769231	-0.048	-0.059	-	-	0.805	0.441272	0.42126	0.463054	0.463054	0.463054	N	0.380402	0.527273	0.473684	0.473684	0.527273	P
2	C2P27	2P35391744	35391744	0.483	0	0	0	0.286	0.454545	0	0	0	0.192308	0.06	-	-	-	0.328	0.257143	0.0731707	0.0731707	0.0731707	0.257143	M	0.272727	0.0769231	0.0769231	0.0769231	0.272727	M
2	C2P27	2P35391812	35391812	0.298	0.105	0	0	0.482	0.363636	0.111111	0	0	0.192308	-0.222	-0.059	-	-	0.601	0.0236909	0.78119	0.231088	0.231088	0.78119	P	0.2	1	0.2	0.2	1	P
2	C2P27	2P35391841	35391841	0.298	0	0	0	0.453	0.363636	0	0	0	0.153846	-0.222	-	-	-	0.66	0.692308	0.157895	0.157895	0.157895	0.692308	M	1	0.2	0.2	0.2	1	M
2	C2P27	2P35391880	35391880	0	0.401	0	0	0.375	0	0.555556	0	0	0.192308	-	-0.385	-	-	0.487	0.136842	0.565217	0.136842	0.136842	0.565217	P	0.142857	0.6	0.142857	0.142857	0.6	P
2	C2P27	2P35391900	35391900	0	0.105	0	0	0.334	0	0.111111	0	0	0.0384615	-	-0.059	-	-	0.885	0.213483	0.123153	0.963636	0.213483	0.963636	C	0.2	0.2	1	0.2	1	C
2	C2P27	2P35391933	35391933	0.298	0.105	0	0	0.482	0.363636	0.111111	0	0	0.192308	-0.222	-0.059	-	-	0.601	0.0236909	0.78119	0.231088	0.231088	0.78119	P	0.2	1	0.2	0.2	1	P
2	C2P27	2P35391934	35391934	0	0	0.18	0	0.038	0	0	0.2	0	0.0384615	-	-	-0.111	-	-0.02	0.0169492	0.0169492	0.0526316	0.0169492	0.0526316	C	0.0169492	0.0169492	0.0526316	0.0169492	0.0526316	C
2	C2P27	2P35391937	35391937	0.298	0	0	0	0.453	0.363636	0	0	0	0.153846	-0.222	-	-	-	0.66	0.692308	0.157895	0.157895	0.157895	0.692308	M	1	0.2	0.2	0.2	1	M
2	C2P27	2P35391944	35391944	0.298	0	0	0	0.453	0.363636	0	0	0	0.153846	-0.222	-	-	-	0.66	0.692308	0.157895	0.157895	0.157895	0.692308	M	1	0.2	0.2	0.2	1	M
2	C2P27	2P35391951	35391951	0	0.105	0	0	0.334	0	0.111111	0	0	0.0384615	-	-0.059	-	-	0.885	0.213483	0.123153	0.963636	0.213483	0.963636	C	0.2	0.2	1	0.2	1	C
2	C2P27	2P35391995	35391995	0.298	0.105	0	0	0.482	0.363636	0.111111	0	0	0.192308	-0.222	-0.059	-	-	0.601	0.0236909	0.78119	0.231088	0.231088	0.78119	P	0.2	1	0.2	0.2	1	P
2	C2P27		Average	0.183611	0.0689444	0.01	0	0.369944	0.217172	0.0802469	0.0111111	0	0.121795	-0.187091	-0.0952222	-0.111	-	0.659	0.299238	0.319457	0.362243	0.235235			0.415533	0.400236	0.373844	0.238528
2	C2P27		SD	0.165859	0.0980519	0.0424264	0	0.131831	0.192567	0.130946	0.0471405	0	0.0760699	0.100786	0.108667	-	-	0.246143	0.265755	0.28219	0.346434	0.210693			0.363226	0.355987	0.354079	0.208692
2	C2P27		CI	0.0766215	0.0452968	0.0195996	-	0.0609018	0.0889598	0.0604927	0.0217774	-	0.0351419	0.0595598	0.0709943	-	-	0.11371	0.122771	0.130363	0.160041	0.0973335			0.167799	0.164454	0.163573	0.096409
3	C3P1	3P165577	165577	0	0	0	0	0.311	0	0	0	0	0	-	-	-	-	1	0.2	0.2	1	0.2	1	C	0.2	0.2	1	0.2	1	C
3	C3P1	3P165606	165606	0.236	0	0	0	0.109	0.0909091	0	0	0	0.0384615	0.614	-	-	-	0.646	0.0731707	0.0232558	0.0232558	0.0232558	0.0731707	M	0.0909091	0.0285714	0.0285714	0.0285714	0.0909091	M
3	C3P1	3P165614	165614	0	0	0	0	0.074	0	0	0	0	0	-	-	-	-	1	0.2	0.2	0.2	1	1	Mic	0.2	0.2	0.2	1	1	Mic
3	C3P1	3P165627	165627	0	0	0	0	0.311	0	0	0	0	0	-	-	-	-	1	0.2	0.2	1	0.2	1	C	0.2	0.2	1	0.2	1	C
3	C3P1	3P165631	165631	0	0	0	0	0.311	0	0	0	0	0	-	-	-	-	1	0.2	0.2	1	0.2	1	C	0.2	0.2	1	0.2	1	C
3	C3P1	3P165718	165718	0.165	0.444	0	0	0.26	0.181818	0.444444	0	0	0.230769	-0.1	0	-	-	0.114	0.0011236	0.154321	0.076087	0.076087	0.154321	N	0.0588235	0.2	0.0588235	0.0588235	0.2	P
3	C3P1	3P165752	165752	0.298	0	0	0	0.453	0.181818	0	0	0	0.0769231	0.389	-	-	-	0.83	0.692308	0.157895	0.157895	0.157895	0.692308	M	0.8	0.173913	0.173913	0.173913	0.8	M
3	C3P1	3P165770	165770	0	0	0	0	0.311	0	0	0	0	0	-	-	-	-	1	0.2	0.2	1	0.2	1	C	0.2	0.2	1	0.2	1	C
3	C3P1	3P165817	165817	0.087	0	0	0	0.038	0.0909091	0	0	0	0.0384615	-0.048	-	-	-	-0.02	0.0232558	0.00763359	0.00763359	0.00763359	0.0232558	M	0.0285714	0.00934579	0.00934579	0.00934579	0.0285714	M
3	C3P1	3P165824	165824	0.165	0	0	0	0.473	0.181818	0	0	0	0.0769231	-0.1	-	-	-	0.838	0.833333	0.178571	0.178571	0.178571	0.833333	M	1	0.2	0.2	0.2	1	M
3	C3P1	3P165858	165858	0	0	0	0	0.311	0	0	0	0	0	-	-	-	-	1	0.2	0.2	1	0.2	1	C	0.2	0.2	1	0.2	1	C
3	C3P1	3P165869	165869	0	0	0	0	0.311	0	0	0	0	0	-	-	-	-	1	0.2	0.2	1	0.2	1	C	0.2	0.2	1	0.2	1	C
3	C3P1	3P165889	165889	0.165	0	0	0	0.473	0.181818	0	0	0	0.0769231	-0.1	-	-	-	0.838	0.0879121	0.941176	0.222222	0.222222	0.941176	P	0.2	1	0.2	0.2	1	P
3	C3P1	3P166006	166006	0.236	0	0	0	0.482	0.272727	0	0	0	0.115385	-0.158	-	-	-	0.76	0.0539764	0.913043	0.233645	0.233645	0.913043	P	0.123153	0.963636	0.213483	0.213483	0.963636	P
3	C3P1	3P166015	166015	0.087	0	0	0	0.038	0.0909091	0	0	0	0.0384615	-0.048	-	-	-	-0.02	0.0232558	0.00763359	0.00763359	0.00763359	0.0232558	M	0.0285714	0.00934579	0.00934579	0.00934579	0.0285714	M
3	C3P1		Average	0.0959333	0.0296	0	0	0.2844	0.0848485	0.0296296	0	0	0.0461538	0.056125	0	-	-	0.7324	0.212556	0.252235	0.473796	0.20713			0.248669	0.265654	0.472899	0.206232
3	C3P1		SD	0.106557	0.11464	0	0	0.155818	0.0938905	0.114755	0	0	0.0636984	0.283521	-	-	-	0.383215	0.238015	0.283651	0.450396	0.233559			0.27529	0.300149	0.450854	0.233345
3	C3P1		CI	0.0539242	0.0580149	-	-	0.0788536	0.0475143	0.058073	-	-	0.0322352	0.196466	-	-	-	0.19393	0.12045	0.143545	0.227928	0.118195			0.139313	0.151893	0.228159	0.118087
3	C3P3	3P2073715	2073715	0.499	0	0	0	0.325	0.555556	0	0	0	0.208333	-0.114	-	-	-	0.359	0.357143	0.0961538	0.0961538	0.0961538	0.357143	M	0.263158	0.0746269	0.0746269	0.0746269	0.263158	M
3	C3P3	3P2073751	2073751	0.255	0	0	0	0.449	0.333333	0	0	0	0.125	-0.307	-	-	-	0.721	0.73913	0.165049	0.165049	0.165049	0.73913	M	0.846154	0.180328	0.180328	0.180328	0.846154	M
3	C3P3	3P2073775	2073775	0	0	0	0	0.074	0	0	0	0	0	-	-	-	-	1	0.2	0.2	0.2	1	1	Mic	0.2	0.2	0.2	1	1	Mic
3	C3P3	3P2073789	2073789	0	0	0	0.5	0.038	0	0	0	1	0.0384615	-	-	-	-1	-0.02	0.0909091	0.0909091	0.0909091	0.333333	0.333333	Mic	0.0909091	0.0909091	0.0909091	0.333333	0.333333	Mic
3	C3P3	3P2073796	2073796	0	0	0	0.5	0.038	0	0	0	1	0.0384615	-	-	-	-1	-0.02	0.0909091	0.0909091	0.0909091	0.333333	0.333333	Mic	0.0909091	0.0909091	0.0909091	0.333333	0.333333	Mic
3	C3P3	3P2073812	2073812	0.298	0	0	0	0.461	0.363636	0	0	0	0.16	-0.222	-	-	-	0.653	0.692308	0.157895	0.157895	0.157895	0.692308	M	1	0.2	0.2	0.2	1	M
3	C3P3	3P2073865	2073865	0	0	0	0	0.074	0	0	0	0	0	-	-	-	-	1	0.2	0.2	0.2	1	1	Mic	0.2	0.2	0.2	1	1	Mic
3	C3P3	3P2073898	2073898	0.397	0	0	0	0.204	0.363636	0	0	0	0.153846	0.083	-	-	-	0.246	0.157895	0.047619	0.047619	0.047619	0.157895	M	0.333333	0.0909091	0.0909091	0.0909091	0.333333	M
3	C3P3	3P2073938	2073938	0	0	0	0	0.311	0	0	0	0	0	-	-	-	-	1	0.2	0.2	1	0.2	1	C	0.2	0.2	1	0.2	1	C
3	C3P3	3P2073997	2073997	0.087	0	0	0	0.038	0.0909091	0	0	0	0.0384615	-0.048	-	-	-	-0.02	0.0232558	0.00763359	0.00763359	0.00763359	0.0232558	M	0.0434783	0.0140845	0.0140845	0.0140845	0.0434783	M
3	C3P3	3P2074039	2074039	0	0.198	0	0	0.074	0	0	0	0	0	-	1	-	-	1	0.0188679	0.0588235	0.0188679	0.0188679	0.0588235	P	0.0188679	0.0588235	0.0188679	0.0188679	0.0588235	P
3	C3P3	3P2074061	2074061	0	0	0	0	0.074	0	0	0	0	0	-	-	-	-	1	0.2	0.2	0.2	1	1	Mic	0.2	0.2	0.2	1	1	Mic
3	C3P3	3P2074098	2074098	0	0	0	0	0.311	0	0	0	0	0	-	-	-	-	1	0.2	0.2	1	0.2	1	C	0.2	0.2	1	0.2	1	C
3	C3P3	3P2074144	2074144	0.351	0	0	0	0.499	0.454545	0	0	0	0.192308	-0.294	-	-	-	0.615	0.195264	0.419355	0.590361	0.419355	0.590361	C	0.5	0.5	0.5	0.5	0.5	N
3	C3P3	3P2074165	2074165	0.278	0.219	0	0	0.466	0.333333	0.25	0	0	0.217391	-0.2	-0.143	-	-	0.533	0.022113	0.674743	0.210084	0.210084	0.674743	P	0.170732	0.777778	0.170732	0.170732	0.777778	P
3	C3P3		Average	0.144333	0.0278	0	0.0666667	0.229067	0.16633	0.0166667	0	0.133333	0.0781509	-0.157429	0.4285	-	-1	0.604467	0.225853	0.187273	0.271699	0.345955			0.290503	0.205225	0.268758	0.354414
3	C3P3		SD	0.180478	0.0734713	0	0.175933	0.18129	0.206193	0.0645497	0	0.351866	0.0867518	0.140636	0.808223	-	0	0.406945	0.218597	0.166648	0.325794	0.357675			0.2839	0.194518	0.31838	0.356985
3	C3P3		CI	0.0913327	0.0371809	-	0.0890327	0.0917437	0.104346	0.0326661	-	0.178065	0.0439016	0.104183	1.12012	-	-	0.205939	0.110623	0.0843342	0.164872	0.181005			0.14367	0.0984378	0.16112	0.180656
3	C3P8	3P9086304	9086304	0.087	0	0	0	0.038	0.0909091	0	0	0	0.0384615	-0.048	-	-	-	-0.02	0.0232558	0.00763359	0.00763359	0.00763359	0.0232558	M	0.0322581	0.0105263	0.0105263	0.0105263	0.0322581	M
3	C3P8	3P9086335	9086335	0.165	0.401	0	0	0.411	0.181818	0.111111	0	0	0.115385	-0.1	0.723	-	-	0.719	0.0405733	0.509986	0.156767	0.156767	0.509986	P	0.166667	0.75	0.166667	0.166667	0.75	P
3	C3P8	3P9086350	9086350	0	0.105	0	0	0.038	0	0.111111	0	0	0.0384615	-	-0.059	-	-	-0.02	0.00934579	0.0285714	0.00934579	0.00934579	0.0285714	P	-	-	-	-	-	N
3	C3P8	3P9086366	9086366	0	0.198	0	0	0.074	0	0	0	0	0	-	1	-	-	1	0.0188679	0.0588235	0.0188679	0.0188679	0.0588235	P	-	-	-	-	-	N
3	C3P8	3P9086368	9086368	0.165	0.278	0	0	0.464	0.181818	0.111111	0	0	0.115385	-0.1	0.6	-	-	0.751	0.29698	0.22952	0.472119	0.528958	0.528958	Mic	0.5	0.5	0.5	0.5	0.5	N
3	C3P8	3P9086373	9086373	0	0.105	0	0	0.038	0	0.111111	0	0	0.0384615	-	-0.059	-	-	-0.02	0.00934579	0.0285714	0.00934579	0.00934579	0.0285714	P	-	-	-	-	-	N
3	C3P8	3P9086381	9086381	0.165	0.278	0	0	0.464	0.181818	0.111111	0	0	0.115385	-0.1	0.6	-	-	0.751	0.29698	0.22952	0.472119	0.528958	0.528958	Mic	0.5	0.5	0.5	0.5	0.5	N
3	C3P8	3P9086388	9086388	0.236	0.278	0	0	0.5	0.0909091	0.111111	0	0	0.0769231	0.614	0.6	-	-	0.846	0.165923	0.376012	0.326667	0.641021	0.641021	Mic	0.333333	0.636364	0.333333	0.636364	0.636364	P
3	C3P8	3P9086423	9086423	0.351	0.278	0	0	0.488	0.0909091	0.111111	0	0	0.0769231	0.741	0.6	-	-	0.842	0.151283	0.19122	0.523077	0.477612	0.523077	C	0.5	0.5	0.5	0.5	0.5	N
3	C3P8	3P9086425	9086425	0	0.105	0	0	0.038	0	0.111111	0	0	0.0384615	-	-0.059	-	-	-0.02	0.00934579	0.0285714	0.00934579	0.00934579	0.0285714	P	0.0120482	0.037037	0.0120482	0.0120482	0.037037	P
3	C3P8	3P9086431	9086431	0	0.105	0	0	0.038	0	0.111111	0	0	0.0384615	-	-0.059	-	-	-0.02	0.00934579	0.0285714	0.00934579	0.00934579	0.0285714	P	-	-	-	-	-	N
3	C3P8	3P9086435	9086435	0.351	0.278	0	0	0.488	0.0909091	0.111111	0	0	0.0769231	0.741	0.6	-	-	0.842	0.151283	0.19122	0.523077	0.477612	0.523077	C	0.5	0.5	0.5	0.5	0.5	N
3	C3P8	3P9086469	9086469	0.351	0.105	0.18	0	0.233	0.0909091	0.111111	0.2	0	0.115385	0.741	-0.059	-0.111	-	0.505	0.0640641	0.00948439	9.3393e-05	0.0681532	0.0681532	N	0.136233	0.0738255	4.73507e-05	0.0738255	0.136233	N
3	C3P8	3P9086470	9086470	0.087	0	0	0	0.038	0.0909091	0	0	0	0.0384615	-0.048	-	-	-	-0.02	0.0232558	0.00763359	0.00763359	0.00763359	0.0232558	M	-	-	-	-	-	N
3	C3P8	3P9086471	9086471	0.351	0.278	0	0	0.473	0.0909091	0.111111	0	0	0.0769231	0.741	0.6	-	-	0.838	0.00337838	0.578704	0.214724	0.214724	0.578704	P	0.2	1	0.2	0.2	1	P
3	C3P8	3P9086473	9086473	0	0	0.18	0	0.038	0	0	0.2	0	0.0384615	-	-	-0.111	-	-0.02	0.0169492	0.0169492	0.0526316	0.0169492	0.0526316	C	0.0169492	0.0169492	0.0526316	0.0169492	0.0526316	C
3	C3P8	3P9086474	9086474	0.298	0.278	0	0	0.482	0	0.111111	0	0	0.0384615	1	0.6	-	-	0.92	0.192549	0.203583	0.505703	0.49434	0.505703	C	0.5	0.5	0.5	0.5	0.5	N
3	C3P8	3P9086503	9086503	0.165	0	0	0	0.074	0	0	0	0	0	1	-	-	-	1	0.047619	0.0153846	0.0153846	0.0153846	0.047619	M	0.0666667	0.0212766	0.0212766	0.0212766	0.0666667	M
3	C3P8	3P9086529	9086529	0.397	0.278	0	0	0.493	0.181818	0.111111	0	0	0.115385	0.542	0.6	-	-	0.766	0.11607	0.179248	0.540856	0.461255	0.540856	C	0.393911	0.476923	0.52381	0.476923	0.52381	C
3	C3P8	3P9086540	9086540	0.087	0	0	0	0.038	0.0909091	0	0	0	0.0384615	-0.048	-	-	-	-0.02	0.0232558	0.00763359	0.00763359	0.00763359	0.0232558	M	0.0322581	0.0105263	0.0105263	0.0105263	0.0322581	M
3	C3P8	3P9086569	9086569	0	0	0	0	0.311	0	0	0	0	0	-	-	-	-	1	0.2	0.2	1	0.2	1	C	0.2	0.2	1	0.2	1	C
3	C3P8	3P9086574	9086574	0.087	0	0	0	0.038	0.0909091	0	0	0	0.0384615	-0.048	-	-	-	-0.02	0.0232558	0.00763359	0.00763359	0.00763359	0.0232558	M	0.0322581	0.0105263	0.0105263	0.0105263	0.0322581	M
3	C3P8	3P9086599	9086599	0	0.105	0	0	0.038	0	0.111111	0	0	0.0384615	-	-0.059	-	-	-0.02	0.00934579	0.0285714	0.00934579	0.00934579	0.0285714	P	0.0120482	0.037037	0.0120482	0.0120482	0.037037	P
3	C3P8	3P9086615	9086615	0.463	0	0	0	0.26	0.181818	0	0	0	0.0769231	0.607	-	-	-	0.705	0.222222	0.0645161	0.0645161	0.0645161	0.222222	M	0.333333	0.0909091	0.0909091	0.0909091	0.333333	M
3	C3P8	3P9086683	9086683	0.087	0	0	0	0.038	0.0909091	0	0	0	0.0384615	-0.048	-	-	-	-0.02	0.0232558	0.00763359	0.00763359	0.00763359	0.0232558	M	0.0322581	0.0105263	0.0105263	0.0105263	0.0322581	M
3	C3P8		Average	0.15572	0.13812	0.0144	0	0.22532	0.0727273	0.0666667	0.016	0	0.0569231	0.363941	0.385562	-0.111	-	0.4506	0.08591	0.129408	0.19886	0.178001			0.225011	0.294121	0.247744	0.222456
3	C3P8		SD	0.151356	0.130304	0.0498397	0	0.204239	0.069433	0.0555556	0.0553775	0	0.0370244	0.434838	0.369241	0	-	0.437533	0.0950718	0.161036	0.269126	0.224801			0.198721	0.305425	0.279845	0.231204
3	C3P8		CI	0.0593306	0.0510782	0.0195368	-	0.08006	0.0272172	0.0217774	0.0217076	-	0.0145133	0.206705	0.180925	-	-	0.17151	0.0372675	0.063125	0.105495	0.0881202			0.0870917	0.133856	0.122645	0.101328
3	C3P9	3P11001129	11001129	0	0	0	0	0.488	0	0	0	0	0	-	-	-	-	1	1	0.2	0.2	0.2	1	M	1	0.2	0.2	0.2	1	M
3	C3P9	3P11001201	11001201	0	0	0	0	0.074	0	0	0	0	0	-	-	-	-	1	0.2	0.2	0.2	1	1	Mic	0.2	0.2	0.2	1	1	Mic
3	C3P9	3P11001213	11001213	0.087	0	0	0	0.038	0.0909091	0	0	0	0.0384615	-0.048	-	-	-	-0.02	0.0232558	0.00763359	0.00763359	0.00763359	0.0232558	M	0.0232558	0.00763359	0.00763359	0.00763359	0.0232558	M
3	C3P9	3P11001278	11001278	0	0.494	0	0	0.453	0	0	0	0	0	-	1	-	-	1	0.317073	0.012987	0.741935	0.317073	0.741935	C	0.317073	0.012987	0.741935	0.317073	0.741935	C
3	C3P9	3P11001312	11001312	0	0	0	0	0.074	0	0	0	0	0	-	-	-	-	1	0.2	0.2	0.2	1	1	Mic	0.2	0.2	0.2	1	1	Mic
3	C3P9	3P11001360	11001360	0	0.494	0	0	0.26	0	0	0	0	0	-	1	-	-	1	0.08	0.285714	0.08	0.08	0.285714	P	0.08	0.285714	0.08	0.08	0.285714	P
3	C3P9	3P11001393	11001393	0	0	0	0	0.074	0	0	0	0	0	-	-	-	-	1	0.2	0.2	0.2	1	1	Mic	0.2	0.2	0.2	1	1	Mic
3	C3P9	3P11001444	11001444	0	0.105	0	0	0.038	0	0.111111	0	0	0.0384615	-	-0.059	-	-	-0.02	0.00934579	0.0285714	0.00934579	0.00934579	0.0285714	P	0.00934579	0.0285714	0.00934579	0.00934579	0.0285714	P
3	C3P9	3P11001478	11001478	0	0	0	0	0.453	0	0	0	0	0	-	-	-	-	1	0.2	1	0.2	0.2	1	P	0.2	1	0.2	0.2	1	P
3	C3P9		Average	0.00966667	0.121444	0	0	0.216889	0.010101	0.0123457	0	0	0.00854701	-0.048	0.647	-	-	0.773333	0.247742	0.237212	0.204324	0.423784			0.247742	0.237212	0.204324	0.423784
3	C3P9		SD	0.029	0.213997	0	0	0.197519	0.030303	0.037037	0	0	0.0169599	-	0.611414	-	-	0.449778	0.298994	0.303367	0.218312	0.443107			0.298994	0.303367	0.218312	0.443107
3	C3P9		CI	0.0189463	0.139809	-	-	0.129044	0.0197976	0.0241971	-	-	0.0110803	-	0.691867	-	-	0.293849	0.195339	0.198196	0.142628	0.289491			0.195339	0.198196	0.142628	0.289491
3	C3P10	3P11355651	11355651	0	0.105	0.32	0	0.286	0	0.111111	0.4	0	0.115385	-	-0.059	-0.25	-	0.597	0.166307	0.0824389	0.631513	0.166307	0.631513	C	0.153846	0.153846	0.666667	0.153846	0.666667	C
3	C3P10	3P11355661	11355661	0	0.278	0	0	0.411	0	0.333333	0	0	0.115385	-	-0.2	-	-	0.719	0.16129	0.714286	0.16129	0.16129	0.714286	P	0.170732	0.777778	0.170732	0.170732	0.777778	P
3	C3P10	3P11355689	11355689	0	0.105	0.18	0	0.311	0	0.111111	0.2	0	0.0769231	-	-0.059	-0.111	-	0.752	0.189427	0.102196	0.782203	0.189427	0.782203	C	0.176471	0.176471	0.818182	0.176471	0.818182	C
3	C3P10	3P11355693	11355693	0	0.198	0	0	0.426	0	0.222222	0	0	0.0769231	-	-0.125	-	-	0.819	0.173913	0.8	0.173913	0.173913	0.8	P	0.185185	0.882353	0.185185	0.185185	0.882353	P
3	C3P10	3P11355694	11355694	0	0	0	0.5	0.038	0	0	0	1	0.0384615	-	-	-	-1	-0.02	0.0909091	0.0909091	0.0909091	0.333333	0.333333	Mic	0.0909091	0.0909091	0.0909091	0.333333	0.333333	Mic
3	C3P10	3P11355702	11355702	0	0.278	0	0.5	0.426	0	0.333333	0	1	0.153846	-	-0.2	-	-1	0.639	0.285714	0.444444	0.285714	0.0519481	0.444444	N	0.297297	0.502609	0.297297	0.0453721	0.502609	P
3	C3P10	3P11355826	11355826	0	0.105	0	0	0.334	0	0.111111	0	0	0.0384615	-	-0.059	-	-	0.885	0.213483	0.123153	0.963636	0.213483	0.963636	C	0.2	0.2	1	0.2	1	C
3	C3P10	3P11355840	11355840	0.165	0	0	0	0.074	0.181818	0	0	0	0.0769231	-0.1	-	-	-	-0.04	0.047619	0.0153846	0.0153846	0.0153846	0.047619	M	0.047619	0.0153846	0.0153846	0.0153846	0.047619	M
3	C3P10	3P11355872	11355872	0	0.198	0	0.5	0.44	0	0.222222	0	1	0.115385	-	-0.125	-	-1	0.738	0.301205	0.52322	0.301205	0.0432916	0.52322	P	0.315068	0.600702	0.315068	0.0364372	0.600702	P
3	C3P10	3P11355912	11355912	0	0	0	0.5	0.038	0	0	0	1	0.0384615	-	-	-	-1	-0.02	0.0909091	0.0909091	0.0909091	0.333333	0.333333	Mic	0.0909091	0.0909091	0.0909091	0.333333	0.333333	Mic
3	C3P10	3P11355960	11355960	0	0.105	0	0	0.334	0	0.111111	0	0	0.0384615	-	-0.059	-	-	0.885	0.213483	0.123153	0.963636	0.213483	0.963636	C	0.2	0.2	1	0.2	1	C
3	C3P10	3P11356000	11356000	0	0.105	0	0	0.44	0	0.111111	0	0	0.0384615	-	-0.059	-	-	0.913	0.186813	0.894737	0.186813	0.186813	0.894737	P	0.2	1	0.2	0.2	1	P
3	C3P10	3P11356052	11356052	0	0.105	0	0	0.038	0	0.111111	0	0	0.0384615	-	-0.059	-	-	-0.02	0.00934579	0.0285714	0.00934579	0.00934579	0.0285714	P	0.0105263	0.0322581	0.0105263	0.0105263	0.0322581	P
3	C3P10	3P11356063	11356063	0	0.105	0	0	0.334	0	0.111111	0	0	0.0384615	-	-0.059	-	-	0.885	0.213483	0.123153	0.963636	0.213483	0.963636	C	0.2	0.2	1	0.2	1	C
3	C3P10	3P11356110	11356110	0	0	0	0.5	0.493	0	0	0	1	0.0384615	-	-	-	-1	0.922	0.714286	0.333333	0.333333	0.0285714	0.714286	M	0.714286	0.333333	0.333333	0.0285714	0.714286	M
3	C3P10		Average	0.011	0.112467	0.0333333	0.166667	0.294867	0.0121212	0.125926	0.04	0.333333	0.0692308	-0.1	-0.0966364	-0.1805	-1	0.576933	0.203879	0.299326	0.396896	0.155561			0.203523	0.350437	0.412946	0.152613
3	C3P10		SD	0.0426028	0.0927438	0.0918591	0.243975	0.16495	0.0469453	0.110048	0.112122	0.48795	0.0390071	-	0.057352	0.0982878	0	0.387846	0.16243	0.301134	0.361052	0.105686			0.163378	0.322776	0.375602	0.105447
3	C3P10		CI	0.0215596	0.046934	0.0464863	0.123466	0.0834748	0.0237571	0.0556909	0.0567407	0.246932	0.01974	-	0.0338923	0.136217	-	0.196274	0.0821994	0.152392	0.182714	0.0534837			0.0826791	0.163344	0.190078	0.0533623
4	C4P1	4P260943	260943	0.5	0	0	0	0.334	0.454545	0	0	0	0.192308	0.091	-	-	-	0.424	0.333333	0.0909091	0.0909091	0.0909091	0.333333	M	0.333333	0.0909091	0.0909091	0.0909091	0.333333	M
4	C4P1	4P260955	260955	0	0	0.42	0	0.109	0	0	0.2	0	0.0384615	-	-	0.524	-	0.646	0.0526316	0.0526316	0.176471	0.0526316	0.176471	C	0.0526316	0.0526316	0.176471	0.0526316	0.176471	C
4	C4P1	4P260956	260956	0	0	0	0	0.074	0	0	0	0	0	-	-	-	-	1	0.2	0.2	0.2	1	1	Mic	0.2	0.2	0.2	1	1	Mic
4	C4P1	4P260964	260964	0	0	0	0.5	0.038	0	0	0	1	0.0384615	-	-	-	-1	-0.02	0.0909091	0.0909091	0.0909091	0.333333	0.333333	Mic	0.0909091	0.0909091	0.0909091	0.333333	0.333333	Mic
4	C4P1	4P261017	261017	0	0	0	0	0.074	0	0	0	0	0	-	-	-	-	1	0.2	0.2	0.2	1	1	Mic	0.2	0.2	0.2	1	1	Mic
4	C4P1	4P261078	261078	0.087	0	0.48	0	0.567	0.0909091	0	0	0	0.0384615	-0.048	-	1	-	0.932	0.322694	0.508485	0.257455	0.403074	0.508485	P	0.388889	0.525424	0.267606	0.388889	0.525424	P
4	C4P1	4P261081	261081	0.087	0	0	0	0.493	0.0909091	0	0	0	0.0384615	-0.048	-	-	-	0.922	0.420776	0.483146	0.483146	0.517241	0.517241	Mic	0.5	0.5	0.5	0.5	0.5	N
4	C4P1	4P261085	261085	0.087	0	0	0	0.038	0.0909091	0	0	0	0.0384615	-0.048	-	-	-	-0.02	0.0232558	0.00763359	0.00763359	0.00763359	0.0232558	M	-	-	-	-	-	N
4	C4P1	4P261119	261119	0.087	0	0	0	0.634	0.0909091	0	0	0	0.0384615	-0.048	-	-	-	0.939	0.277888	0.618563	-0.061927	0.343587	0.618563	P	0.333333	0.636364	-0.0909091	0.333333	0.636364	P
4	C4P1	4P261179	261179	0.087	0	0	0	0.482	0.0909091	0	0	0	0.0384615	-0.048	-	-	-	0.92	0.420776	0.483146	0.517241	0.483146	0.517241	C	0.5	0.5	0.5	0.5	0.5	N
4	C4P1	4P261180	261180	0.087	0	0	0.5	0.488	0.0909091	0	0	1	0.0769231	-0.048	-	-	-1	0.842	0.630009	0.32	0.32	0.034188	0.630009	M	0.714286	0.333333	0.333333	0.0285714	0.714286	M
4	C4P1	4P261185	261185	0.087	0.346	0	0	0.411	0.0909091	0.444444	0	0	0.192308	-0.048	-0.286	-	-	0.532	0.0884911	0.607654	0.159024	0.159024	0.607654	P	0.148936	0.636364	0.148936	0.148936	0.636364	P
4	C4P1	4P261203	261203	0	0	0	0	0.37	0	0	0	0	0	-	-	-	-	1	0.333333	0.333333	0.636364	0.636364	0.636364	C	0.333333	0.333333	0.636364	0.636364	0.636364	C
4	C4P1	4P261221	261221	0	0	0	0	0.074	0	0	0	0	0	-	-	-	-	1	0.2	0.2	0.2	1	1	Mic	0.2	0.2	0.2	1	1	Mic
4	C4P1	4P261230	261230	0.087	0	0	0	0.493	0.0909091	0	0	0	0.0384615	-0.048	-	-	-	0.922	0.420776	0.483146	0.483146	0.517241	0.517241	Mic	0.5	0.5	0.5	0.5	0.5	N
4	C4P1	4P261231	261231	0.434	0	0	0	0.233	0.0909091	0	0	0	0.0384615	0.79	-	-	-	0.835	0.189189	0.056	0.056	0.056	0.189189	M	0.212121	0.0619469	0.0619469	0.0619469	0.212121	M
4	C4P1	4P261263	261263	0.087	0	0	0	0.493	0.0909091	0	0	0	0.0384615	-0.048	-	-	-	0.922	0.420776	0.483146	0.483146	0.517241	0.517241	Mic	0.5	0.5	0.5	0.5	0.5	N
4	C4P1	4P261309	261309	0	0	0	0.5	0.038	0	0	0	1	0.0384615	-	-	-	-1	-0.02	0.0909091	0.0909091	0.0909091	0.333333	0.333333	Mic	0.0909091	0.0909091	0.0909091	0.333333	0.333333	Mic
4	C4P1	4P261320	261320	0	0	0	0.5	0.038	0	0	0	1	0.0384615	-	-	-	-1	-0.02	0.0909091	0.0909091	0.0909091	0.333333	0.333333	Mic	0.0909091	0.0909091	0.0909091	0.333333	0.333333	Mic
4	C4P1	4P261349	261349	0	0	0	0	0.311	0	0	0	0	0	-	-	-	-	1	0.2	0.2	1	0.2	1	C	0.2	0.2	1	0.2	1	C
4	C4P1	4P261371	261371	0	0	0	0	0.497	0	0	0	0	0	-	-	-	-	1	0.5	0.5	0.5	0.5	0.5	N	0.5	0.5	0.5	0.5	0.5	N
4	C4P1		Average	0.0817619	0.0164762	0.0428571	0.0952381	0.299476	0.0649351	0.021164	0.00952381	0.190476	0.043956	0.0408182	-0.286	0.762	-1	0.702667	0.262222	0.290501	0.284826	0.405632			0.30448	0.312152	0.299869	0.422079
4	C4P1		SD	0.135294	0.0755034	0.135689	0.201187	0.210848	0.100177	0.0969857	0.0436436	0.402374	0.0534127	0.25195	-	0.336583	0	0.391558	0.165297	0.204263	0.255377	0.310665			0.184299	0.20636	0.257287	0.304829
4	C4P1		CI	0.0578653	0.0322927	0.058034	0.0860475	0.0901794	0.0428456	0.0414807	0.0186663	0.172095	0.0228446	0.14889	-	0.466471	-	0.167469	0.0706972	0.0873631	0.109225	0.132871			0.0807712	0.0904395	0.112759	0.133595
4	C4P5	4P2154320	2154320	0.165	0	0	0	0.473	0.181818	0	0	0	0.0769231	-0.1	-	-	-	0.838	0.833333	0.178571	0.178571	0.178571	0.833333	M	0.833333	0.178571	0.178571	0.178571	0.833333	M
4	C4P5	4P2154399	2154399	0	0	0	0	0.074	0	0	0	0	0	-	-	-	-	1	0.2	0.2	0.2	1	1	Mic	0.2	0.2	0.2	1	1	Mic
4	C4P5	4P2154420	2154420	0.165	0	0	0	0.074	0.181818	0	0	0	0.0769231	-0.1	-	-	-	-0.04	0.047619	0.0153846	0.0153846	0.0153846	0.047619	M	0.047619	0.0153846	0.0153846	0.0153846	0.047619	M
4	C4P5	4P2154508	2154508	0.087	0	0	0	0.482	0.0909091	0	0	0	0.0384615	-0.048	-	-	-	0.92	0.913043	0.189189	0.189189	0.189189	0.913043	M	0.913043	0.189189	0.189189	0.189189	0.913043	M
4	C4P5	4P2154540	2154540	0	0	0.18	0	0.038	0	0	0.2	0	0.0384615	-	-	-0.111	-	-0.02	0.0169492	0.0169492	0.0526316	0.0169492	0.0526316	C	0.0169492	0.0169492	0.0526316	0.0169492	0.0526316	C
4	C4P5	4P2154541	2154541	0	0	0.18	0	0.038	0	0	0.2	0	0.0384615	-	-	-0.111	-	-0.02	0.0169492	0.0169492	0.0526316	0.0169492	0.0526316	C	0.0169492	0.0169492	0.0526316	0.0169492	0.0526316	C
4	C4P5	4P2154567	2154567	0.087	0	0	0	0.038	0.0909091	0	0	0	0.0384615	-0.048	-	-	-	-0.02	0.0232558	0.00763359	0.00763359	0.00763359	0.0232558	M	0.0232558	0.00763359	0.00763359	0.00763359	0.0232558	M
4	C4P5	4P2154589	2154589	0	0	0.18	0	0.038	0	0	0.2	0	0.0384615	-	-	-0.111	-	-0.02	0.0169492	0.0169492	0.0526316	0.0169492	0.0526316	C	0.0169492	0.0169492	0.0526316	0.0169492	0.0526316	C
4	C4P5	4P2154642	2154642	0.087	0	0	0	0.038	0.0909091	0	0	0	0.0384615	-0.048	-	-	-	-0.02	0.0232558	0.00763359	0.00763359	0.00763359	0.0232558	M	0.0232558	0.00763359	0.00763359	0.00763359	0.0232558	M
4	C4P5	4P2154652	2154652	0	0	0	0	0.311	0	0	0	0	0	-	-	-	-	1	0.2	0.2	1	0.2	1	C	0.2	0.2	1	0.2	1	C
4	C4P5	4P2154736	2154736	0	0	0	0	0.488	0	0	0	0	0	-	-	-	-	1	1	0.2	0.2	0.2	1	M	1	0.2	0.2	0.2	1	M
4	C4P5		Average	0.0537273	0	0.0490909	0	0.190182	0.0578512	0	0.0545455	0	0.034965	-0.0688	-	-0.111	-	0.419818	0.299214	0.0953873	0.177846	0.168115			0.299214	0.0953873	0.177846	0.168115
4	C4P5		SD	0.0673826	0	0.0840779	0	0.202788	0.0735491	0	0.0934199	0	0.026948	0.0284816	-	0	-	0.511226	0.403421	0.0942387	0.284328	0.289484			0.403421	0.0942387	0.284328	0.289484
4	C4P5		CI	0.0398199	-	0.0496859	-	0.119838	0.0434639	-	0.0552066	-	0.015925	0.0249647	-	-	-	0.30211	0.238402	0.0556905	0.168024	0.171071			0.238402	0.0556905	0.168024	0.171071
4	C4P14	4P10567127	10567127	0	0	0	0.5	0.044	0	0	0	1	0.0454545	-	-	-	-1	-0.023	0.0909091	0.0909091	0.0909091	0.333333	0.333333	Mic	0.0909091	0.0909091	0.0909091	0.333333	0.333333	Mic
4	C4P14	4P10567129	10567129	0	0	0	0	0.472	0	0	0	0	0	-	-	-	-	1	1	0.2	0.2	0.2	1	M	1	0.2	0.2	0.2	1	M
4	C4P14	4P10567210	10567210	0	0.133	0	0	0.044	0	0.142857	0	0	0.0454545	-	-0.077	-	-	-0.023	0.0120482	0.037037	0.0120482	0.0120482	0.037037	P	0.0120482	0.037037	0.0120482	0.0120482	0.037037	P
4	C4P14	4P10567255	10567255	0.105	0	0	0	0.044	0.111111	0	0	0	0.0454545	-0.059	-	-	-	-0.023	0.0285714	0.00934579	0.00934579	0.00934579	0.0285714	M	0.0285714	0.00934579	0.00934579	0.00934579	0.0285714	M
4	C4P14	4P10567300	10567300	0	0	0	0	0.483	0	0	0	0	0	-	-	-	-	1	1	0.2	0.2	0.2	1	M	1	0.2	0.2	0.2	1	M
4	C4P14	4P10567350	10567350	0	0	0	0	0.351	0	0	0	0	0	-	-	-	-	1	0.2	0.2	1	0.2	1	C	0.2	0.2	1	0.2	1	C
4	C4P14	4P10567352	10567352	0	0.245	0	0	0.087	0	0.285714	0	0	0.0909091	-	-0.167	-	-	-0.048	0.0243902	0.0769231	0.0243902	0.0243902	0.0769231	P	0.0243902	0.0769231	0.0243902	0.0243902	0.0769231	P
4	C4P14	4P10567353	10567353	0	0	0	0	0.351	0	0	0	0	0	-	-	-	-	1	0.2	0.2	1	0.2	1	C	0.2	0.2	1	0.2	1	C
4	C4P14	4P10567366	10567366	0	0	0	0	0.434	0	0	0	0	0	-	-	-	-	1	0.2	1	0.2	0.2	1	P	0.2	1	0.2	0.2	1	P
4	C4P14	4P10567424	10567424	0	0	0	0.5	0.044	0	0	0	1	0.0454545	-	-	-	-1	-0.023	0.0909091	0.0909091	0.0909091	0.333333	0.333333	Mic	0.0909091	0.0909091	0.0909091	0.333333	0.333333	Mic
4	C4P14	4P10567547	10567547	0	0.337	0	0	0.127	0	0.428571	0	0	0.136364	-	-0.273	-	-	-0.073	0.037037	0.12	0.037037	0.037037	0.12	P	0.037037	0.12	0.037037	0.037037	0.12	P
4	C4P14	4P10567556	10567556	0	0	0	0	0.351	0	0	0	0	0	-	-	-	-	1	0.2	0.2	1	0.2	1	C	0.2	0.2	1	0.2	1	C
4	C4P14	4P10567566	10567566	0	0	0	0.5	0.044	0	0	0	1	0.0454545	-	-	-	-1	-0.023	0.0909091	0.0909091	0.0909091	0.333333	0.333333	Mic	0.0909091	0.0909091	0.0909091	0.333333	0.333333	Mic
4	C4P14	4P10567597	10567597	0	0	0	0	0.434	0	0	0	0	0	-	-	-	-	1	0.2	1	0.2	0.2	1	P	0.2	1	0.2	0.2	1	P
4	C4P14		Average	0.0075	0.0510714	0	0.107143	0.236429	0.00793651	0.0612245	0	0.214286	0.0324675	-0.059	-0.172333	-	-1	0.483143	0.241055	0.251145	0.296825	0.177344			0.241055	0.251145	0.296825	0.177344
4	C4P14		SD	0.0280624	0.109111	0	0.212908	0.18671	0.0296957	0.133945	0	0.425815	0.0415397	-	0.0981088	-	0	0.536534	0.329827	0.323863	0.387648	0.116096			0.329827	0.323863	0.387648	0.116096
4	C4P14		CI	0.0146997	0.0571546	-	0.111526	0.0978028	0.0155553	0.0701634	-	0.223052	0.0217594	-	0.111018	-	-	0.281049	0.172771	0.169647	0.203059	0.0608138			0.172771	0.169647	0.203059	0.0608138
4	C4P16	4P14276848	14276848	0	0	0	0	0.355	0	0	0	0	0	-	-	-	-	1	0.5	0.5	0.5	0.5	0.5	N	0.5	0.5	0.5	0.5	0.5	N
4	C4P16	4P14276953	14276953	0.483	0	0	0	0.286	0.272727	0	0	0	0.115385	0.436	-	-	-	0.597	0.257143	0.0731707	0.0731707	0.0731707	0.257143	M	0.257143	0.0731707	0.0731707	0.0731707	0.257143	M
4	C4P16	4P14276954	14276954	0	0	0	0	0.074	0	0	0	0	0	-	-	-	-	1	0.2	0.2	0.2	1	1	Mic	0.2	0.2	0.2	1	1	Mic
4	C4P16	4P14276984	14276984	0	0.475	0	0	0.334	0	0.333333	0	0	0.115385	-	0.299	-	-	0.654	0.113402	0.44	0.113402	0.113402	0.44	P	0.113402	0.44	0.113402	0.113402	0.44	P
4	C4P16	4P14277017	14277017	0	0.401	0	0	0.174	0	0.333333	0	0	0.115385	-	0.169	-	-	0.336	0.0485437	0.16129	0.0485437	0.0485437	0.16129	P	0.0485437	0.16129	0.0485437	0.0485437	0.16129	P
4	C4P16	4P14277059	14277059	0.165	0	0	0	0.074	0	0	0	0	0	1	-	-	-	1	0.047619	0.0153846	0.0153846	0.0153846	0.047619	M	0.047619	0.0153846	0.0153846	0.0153846	0.047619	M
4	C4P16	4P14277100	14277100	0.236	0	0	0	0.109	0.272727	0	0	0	0.115385	-0.158	-	-	-	-0.061	0.0731707	0.0232558	0.0232558	0.0232558	0.0731707	M	0.0731707	0.0232558	0.0232558	0.0232558	0.0731707	M
4	C4P16	4P14277120	14277120	0	0	0	0	0.488	0	0	0	0	0	-	-	-	-	1	1	0.2	0.2	0.2	1	M	1	0.2	0.2	0.2	1	M
4	C4P16	4P14277155	14277155	0.087	0	0	0	0.109	0.0909091	0	0	0	0.0384615	-0.048	-	-	-	0.646	0.134953	0.211009	0.211009	0.970149	0.970149	Mic	0.134953	0.211009	0.211009	0.970149	0.970149	Mic
4	C4P16	4P14277197	14277197	0	0	0	0	0.488	0	0	0	0	0	-	-	-	-	1	1	0.2	0.2	0.2	1	M	1	0.2	0.2	0.2	1	M
4	C4P16		Average	0.0971	0.0876	0	0	0.2491	0.0636364	0.0666667	0	0	0.05	0.3075	0.234	-	-	0.7172	0.337483	0.202411	0.158477	0.314391			0.337483	0.202411	0.158477	0.314391
4	C4P16		SD	0.159685	0.185499	0	0	0.163349	0.113788	0.140546	0	0	0.0574782	0.528879	0.0919239	-	-	0.361217	0.373902	0.160059	0.143265	0.380661			0.373902	0.160059	0.143265	0.380661
4	C4P16		CI	0.0989722	0.114971	-	-	0.101243	0.0705251	0.0871095	-	-	0.0356247	0.518292	0.127398	-	-	0.223881	0.231743	0.0992035	0.0887951	0.235932			0.231743	0.0992035	0.0887951	0.235932
4	C4P20	4P18900188	18900188	0	0	0.18	0	0.051	0	0	0.2	0	0.0526316	-	-	-0.111	-	-0.027	0.0169492	0.0169492	0.0526316	0.0169492	0.0526316	C	0.0169492	0.0169492	0.0526316	0.0169492	0.0526316	C
4	C4P20	4P18900190	18900190	0.42	0	0	0	0.478	0.2	0	0	0	0.0526316	0.524	-	-	-	0.89	0.134594	0.621622	0.395349	0.395349	0.621622	P	0.134594	0.621622	0.395349	0.395349	0.621622	P
4	C4P20	4P18900194	18900194	0.42	0	0	0	0.145	0.2	0	0	0	0.0526316	0.524	-	-	-	0.638	0.176471	0.0526316	0.0526316	0.0526316	0.176471	M	0.176471	0.0526316	0.0526316	0.0526316	0.176471	M
4	C4P20	4P18900196	18900196	0.42	0	0	0	0.145	0.2	0	0	0	0.0526316	0.524	-	-	-	0.638	0.176471	0.0526316	0.0526316	0.0526316	0.176471	M	0.176471	0.0526316	0.0526316	0.0526316	0.176471	M
4	C4P20	4P18900200	18900200	0	0.43	0	0	0.411	0	0.375	0	0	0.157895	-	0.127	-	-	0.616	0.129412	0.52381	0.129412	0.129412	0.52381	P	0.129412	0.52381	0.129412	0.129412	0.52381	P
4	C4P20	4P18900201	18900201	0.18	0	0	0	0.051	0.2	0	0	0	0.0526316	-0.111	-	-	-	-0.027	0.0526316	0.0169492	0.0169492	0.0169492	0.0526316	M	0.0526316	0.0169492	0.0169492	0.0169492	0.0526316	M
4	C4P20	4P18900202	18900202	0.48	0	0	0	0.188	0.4	0	0	0	0.105263	0.167	-	-	-	0.441	0.25	0.0714286	0.0714286	0.0714286	0.25	M	0.25	0.0714286	0.0714286	0.0714286	0.25	M
4	C4P20	4P18900215	18900215	0	0	0	0	0.432	0	0	0	0	0	-	-	-	-	1	0.5	0.5	0.5	0.5	0.5	N	0.5	0.5	0.5	0.5	0.5	N
4	C4P20	4P18900216	18900216	0.18	0	0	0	0.361	0.2	0	0	0	0.0526316	-0.111	-	-	-	0.854	0.818182	0.176471	0.176471	0.176471	0.818182	M	0.818182	0.176471	0.176471	0.176471	0.818182	M
4	C4P20	4P18900218	18900218	0	0	0	0	0.432	0	0	0	0	0	-	-	-	-	1	0.5	0.5	0.5	0.5	0.5	N	0.5	0.5	0.5	0.5	0.5	N
4	C4P20	4P18900261	18900261	0	0	0	0.5	0.051	0	0	0	1	0.0526316	-	-	-	-1	-0.027	0.0909091	0.0909091	0.0909091	0.333333	0.333333	Mic	0.0909091	0.0909091	0.0909091	0.333333	0.333333	Mic
4	C4P20	4P18900266	18900266	0.5	0	0	0	0.229	0.6	0	0	0	0.157895	-0.2	-	-	-	0.309	0.333333	0.0909091	0.0909091	0.0909091	0.333333	M	0.333333	0.0909091	0.0909091	0.0909091	0.333333	M
4	C4P20	4P18900269	18900269	0	0	0	0	0.388	0	0	0	0	0	-	-	-	-	1	1	0.2	0.2	0.2	1	M	1	0.2	0.2	0.2	1	M
4	C4P20	4P18900288	18900288	0.42	0	0	0	0.301	0.2	0	0	0	0.0526316	0.524	-	-	-	0.825	0.538462	0.132075	0.132075	0.132075	0.538462	M	0.538462	0.132075	0.132075	0.132075	0.538462	M
4	C4P20	4P18900292	18900292	0.18	0	0	0	0.361	0.2	0	0	0	0.0526316	-0.111	-	-	-	0.854	0.818182	0.176471	0.176471	0.176471	0.818182	M	0.818182	0.176471	0.176471	0.176471	0.818182	M
4	C4P20	4P18900293	18900293	0	0	0	0	0.1	0	0	0	0	0	-	-	-	-	1	0.2	0.2	0.2	1	1	Mic	0.2	0.2	0.2	1	1	Mic
4	C4P20	4P18900296	18900296	0	0	0	0	0.488	0	0	0	0	0	-	-	-	-	1	0.2	1	0.2	0.2	1	P	0.2	1	0.2	0.2	1	P
4	C4P20	4P18900308	18900308	0.18	0	0	0	0.051	0.2	0	0	0	0.0526316	-0.111	-	-	-	-0.027	0.0526316	0.0169492	0.0169492	0.0169492	0.0526316	M	0.0526316	0.0169492	0.0169492	0.0169492	0.0526316	M
4	C4P20	4P18900312	18900312	0	0	0	0	0.488	0	0	0	0	0	-	-	-	-	1	0.2	1	0.2	0.2	1	P	0.2	1	0.2	0.2	1	P
4	C4P20	4P18900319	18900319	0	0	0	0.5	0.051	0	0	0	1	0.0526316	-	-	-	-1	-0.027	0.0909091	0.0909091	0.0909091	0.333333	0.333333	Mic	0.0909091	0.0909091	0.0909091	0.333333	0.333333	Mic
4	C4P20	4P18900322	18900322	0.18	0	0	0	0.361	0.2	0	0	0	0.0526316	-0.111	-	-	-	0.854	0.818182	0.176471	0.176471	0.176471	0.818182	M	0.818182	0.176471	0.176471	0.176471	0.818182	M
4	C4P20	4P18900330	18900330	0.18	0	0	0	0.051	0.2	0	0	0	0.0526316	-0.111	-	-	-	-0.027	0.0526316	0.0169492	0.0169492	0.0169492	0.0526316	M	0.0526316	0.0169492	0.0169492	0.0169492	0.0526316	M
4	C4P20	4P18900332	18900332	0.32	0	0	0	0.1	0.4	0	0	0	0.105263	-0.25	-	-	-	-0.056	0.111111	0.0344828	0.0344828	0.0344828	0.111111	M	0.111111	0.0344828	0.0344828	0.0344828	0.111111	M
4	C4P20	4P18900337	18900337	0	0	0	0.5	0.411	0	0	0	1	0.0526316	-	-	-	-1	0.872	0.333333	0.333333	0.714286	0.0285714	0.714286	C	0.333333	0.333333	0.714286	0.0285714	0.714286	C
4	C4P20	4P18900345	18900345	0	0	0.18	0	0.051	0	0	0.2	0	0.0526316	-	-	-0.111	-	-0.027	0.0169492	0.0169492	0.0526316	0.0169492	0.0526316	C	0.0169492	0.0169492	0.0526316	0.0169492	0.0526316	C
4	C4P20	4P18900363	18900363	0	0	0	0.5	0.051	0	0	0	1	0.0526316	-	-	-	-1	-0.027	0.0909091	0.0909091	0.0909091	0.333333	0.333333	Mic	0.0909091	0.0909091	0.0909091	0.333333	0.333333	Mic
4	C4P20	4P18900366	18900366	0.42	0	0	0	0.145	0.6	0	0	0	0.157895	-0.429	-	-	-	-0.086	0.176471	0.0526316	0.0526316	0.0526316	0.176471	M	0.176471	0.0526316	0.0526316	0.0526316	0.176471	M
4	C4P20	4P18900372	18900372	0.32	0	0	0	0.1	0.4	0	0	0	0.105263	-0.25	-	-	-	-0.056	0.111111	0.0344828	0.0344828	0.0344828	0.111111	M	0.111111	0.0344828	0.0344828	0.0344828	0.111111	M
4	C4P20	4P18900387	18900387	0.32	0	0	0	0.1	0.4	0	0	0	0.105263	-0.25	-	-	-	-0.056	0.111111	0.0344828	0.0344828	0.0344828	0.111111	M	0.111111	0.0344828	0.0344828	0.0344828	0.111111	M
4	C4P20	4P18900442	18900442	0	0	0	0	0.388	0	0	0	0	0	-	-	-	-	1	1	0.2	0.2	0.2	1	M	1	0.2	0.2	0.2	1	M
4	C4P20	4P18900466	18900466	0	0.219	0	0	0.1	0	0.25	0	0	0.105263	-	-0.143	-	-	-0.056	0.0212766	0.0666667	0.0212766	0.0212766	0.0666667	P	0.0212766	0.0666667	0.0212766	0.0212766	0.0666667	P
4	C4P20	4P18900477	18900477	0	0	0	0	0.388	0	0	0	0	0	-	-	-	-	1	0.2	0.2	1	0.2	1	C	0.2	0.2	1	0.2	1	C
4	C4P20	4P18900496	18900496	0.18	0	0	0	0.051	0.2	0	0	0	0.0526316	-0.111	-	-	-	-0.027	0.0526316	0.0169492	0.0169492	0.0169492	0.0526316	M	0.0526316	0.0169492	0.0169492	0.0169492	0.0526316	M
4	C4P20	4P18900529	18900529	0	0	0	0.5	0.051	0	0	0	1	0.0526316	-	-	-	-1	-0.027	0.0909091	0.0909091	0.0909091	0.333333	0.333333	Mic	0.0909091	0.0909091	0.0909091	0.333333	0.333333	Mic
4	C4P20	4P18900561	18900561	0	0.469	0	0	0.388	0	0	0	0	0	-	1	-	-	1	0.116279	0.454545	0.116279	0.116279	0.454545	P	0.116279	0.454545	0.116279	0.116279	0.454545	P
4	C4P20	4P18900562	18900562	0	0	0	0	0.388	0	0	0	0	0	-	-	-	-	1	0.2	0.2	1	0.2	1	C	0.2	0.2	1	0.2	1	C
4	C4P20	4P18900572	18900572	0.18	0	0	0	0.051	0.2	0	0	0	0.0526316	-0.111	-	-	-	-0.027	0.0526316	0.0169492	0.0169492	0.0169492	0.0526316	M	0.0526316	0.0169492	0.0169492	0.0169492	0.0526316	M
4	C4P20	4P18900582	18900582	0.48	0	0	0	0.188	0.4	0	0	0	0.105263	0.167	-	-	-	0.441	0.25	0.0714286	0.0714286	0.0714286	0.25	M	0.25	0.0714286	0.0714286	0.0714286	0.25	M
4	C4P20	4P18900618	18900618	0	0	0	0	0.142	0	0	0	0	0	-	-	-	-	1	0.2	0.2	0.2	1	1	Mic	0.2	0.2	0.2	1	1	Mic
4	C4P20	4P18900660	18900660	0.5	0	0	0	0.494	0.6	0	0	0	0.157895	-0.2	-	-	-	0.681	0.0285714	0.714286	0.333333	0.333333	0.714286	P	0.0285714	0.714286	0.333333	0.333333	0.714286	P
4	C4P20	4P18900661	18900661	0.5	0	0	0	0.494	0.6	0	0	0	0.157895	-0.2	-	-	-	0.681	0.0285714	0.714286	0.333333	0.333333	0.714286	P	0.0285714	0.714286	0.333333	0.333333	0.714286	P
4	C4P20	4P18900665	18900665	0	0	0	0	0.432	0	0	0	0	0	-	-	-	-	1	0.5	0.5	0.5	0.5	0.5	N	0.5	0.5	0.5	0.5	0.5	N
4	C4P20	4P18900718	18900718	0	0	0	0	0.401	0	0	0	0	0	-	-	-	-	1	0.5	0.5	0.5	0.5	0.5	N	0.5	0.5	0.5	0.5	0.5	N
4	C4P20		Average	0.16186	0.026	0.00837209	0.0581395	0.244837	0.15814	0.0145349	0.00930233	0.116279	0.0563035	-0.0112857	0.328	-0.111	-1	0.511326	0.263763	0.238777	0.208221	0.213166			0.263763	0.238777	0.208221	0.213166
4	C4P20		SD	0.191028	0.100446	0.0383549	0.162177	0.168535	0.197885	0.0679707	0.0426165	0.324353	0.0505808	0.295086	0.597422	0	0	0.45805	0.272654	0.265833	0.24282	0.233188			0.272654	0.265833	0.24282	0.233188
4	C4P20		CI	0.0570967	0.0300224	0.011464	0.0484732	0.0503738	0.0591461	0.0203159	0.0127377	0.0969464	0.0151182	0.126208	0.676034	-	-	0.136907	0.081494	0.0794553	0.0725769	0.0696981			0.081494	0.0794553	0.0725769	0.0696981
4	C4P21	4P20183133	20183133	0	0	0	0	0.077	0	0	0	0	0	-	-	-	-	1	0.2	0.2	0.2	1	1	Mic	0.2	0.2	0.2	1	1	Mic
4	C4P21	4P20183230	20183230	0	0	0.48	0	0.147	0	0	0	0	0	-	-	1	-	1	0.0714286	0.0714286	0.25	0.0714286	0.25	C	0.0714286	0.0714286	0.25	0.0714286	0.25	C
4	C4P21	4P20183241	20183241	0.298	0	0	0	0.147	0.181818	0	0	0	0.08	0.389	-	-	-	0.457	0.1	0.03125	0.03125	0.03125	0.1	M	0.1	0.03125	0.03125	0.03125	0.1	M
4	C4P21	4P20183334	20183334	0.165	0	0	0	0.077	0	0	0	0	0	1	-	-	-	1	0.047619	0.0153846	0.0153846	0.0153846	0.047619	M	0.047619	0.0153846	0.0153846	0.0153846	0.047619	M
4	C4P21	4P20183339	20183339	0.087	0	0	0	0.039	0.0909091	0	0	0	0.04	-0.048	-	-	-	-0.02	0.0232558	0.00763359	0.00763359	0.00763359	0.0232558	M	0.0232558	0.00763359	0.00763359	0.00763359	0.0232558	M
4	C4P21	4P20183344	20183344	0	0	0	0.5	0.343	0	0	0	1	0.04	-	-	-	-1	0.883	0.333333	0.333333	0.714286	0.0285714	0.714286	C	0.333333	0.333333	0.714286	0.0285714	0.714286	C
4	C4P21	4P20183357	20183357	0	0	0	0	0.077	0	0	0	0	0	-	-	-	-	1	0.2	0.2	0.2	1	1	Mic	0.2	0.2	0.2	1	1	Mic
4	C4P21	4P20183431	20183431	0	0	0	0.5	0.039	0	0	0	1	0.04	-	-	-	-1	-0.02	0.0909091	0.0909091	0.0909091	0.333333	0.333333	Mic	0.0909091	0.0909091	0.0909091	0.333333	0.333333	Mic
4	C4P21	4P20183432	20183432	0	0.117	0	0	0.039	0	0.125	0	0	0.04	-	-0.067	-	-	-0.02	0.0105263	0.0322581	0.0105263	0.0105263	0.0322581	P	0.0105263	0.0322581	0.0105263	0.0105263	0.0322581	P
4	C4P21	4P20183439	20183439	0	0	0	0.5	0.497	0	0	0	1	0.04	-	-	-	-1	0.919	0.714286	0.333333	0.333333	0.0285714	0.714286	M	0.714286	0.333333	0.333333	0.0285714	0.714286	M
4	C4P21	4P20183468	20183468	0.298	0	0	0.5	0.18	0	0	0	1	0.04	1	-	-	-1	0.778	0.000398883	0.128205	0.128205	0.23926	0.23926	N	0.000398883	0.128205	0.128205	0.23926	0.23926	N
4	C4P21		Average	0.0770909	0.0106364	0.0436364	0.181818	0.151091	0.0247934	0.0113636	0	0.363636	0.0290909	0.58525	-0.067	1	-1	0.634273	0.162887	0.131249	0.180139	0.251451			0.162887	0.131249	0.180139	0.251451
4	C4P21		SD	0.121255	0.0352768	0.144725	0.252262	0.145435	0.0587882	0.0376889	0	0.504525	0.0258668	0.511063	-	-	0	0.448805	0.208746	0.120353	0.208074	0.384834			0.208746	0.120353	0.208074	0.384834
4	C4P21		CI	0.0716561	0.0208469	0.0855257	0.149075	0.0859449	0.0347409	0.0222723	-	0.29815	0.015286	0.500832	-	-	-	0.265222	0.123358	0.0711229	0.122962	0.227418			0.123358	0.0711229	0.122962	0.227418
4	C4P1431	4P23090188	23090188	0.087	0	0	0	0.482	0.0909091	0	0	0	0.0384615	-0.048	-	-	-	0.92	0.913043	0.189189	0.189189	0.189189	0.913043	M	1	0.2	0.2	0.2	1	M
4	C4P1431	4P23090195	23090195	0.087	0	0	0	0.482	0.0909091	0	0	0	0.0384615	-0.048	-	-	-	0.92	0.913043	0.189189	0.189189	0.189189	0.913043	M	1	0.2	0.2	0.2	1	M
4	C4P1431	4P23090205	23090205	0	0	0	0	0.074	0	0	0	0	0	-	-	-	-	1	0.2	0.2	0.2	1	1	Mic	0.2	0.2	0.2	1	1	Mic
4	C4P1431	4P23090210	23090210	0	0	0	0	0.355	0	0	0	0	0	-	-	-	-	1	0.5	0.5	0.5	0.5	0.5	N	0.5	0.5	0.5	0.5	0.5	N
4	C4P1431	4P23090231	23090231	0.087	0	0	0	0.038	0.0909091	0	0	0	0.0384615	-0.048	-	-	-	-0.02	0.0232558	0.00763359	0.00763359	0.00763359	0.0232558	M	0.0285714	0.00934579	0.00934579	0.00934579	0.0285714	M
4	C4P1431	4P23090270	23090270	0.087	0	0	0	0.038	0.0909091	0	0	0	0.0384615	-0.048	-	-	-	-0.02	0.0232558	0.00763359	0.00763359	0.00763359	0.0232558	M	0.0285714	0.00934579	0.00934579	0.00934579	0.0285714	M
4	C4P1431	4P23090276	23090276	0.087	0	0	0	0.038	0.0909091	0	0	0	0.0384615	-0.048	-	-	-	-0.02	0.0232558	0.00763359	0.00763359	0.00763359	0.0232558	M	-	-	-	-	-	N
4	C4P1431	4P23090287	23090287	0	0.105	0	0	0.038	0	0.111111	0	0	0.0384615	-	-0.059	-	-	-0.02	0.00934579	0.0285714	0.00934579	0.00934579	0.0285714	P	0.00934579	0.0285714	0.00934579	0.00934579	0.0285714	P
4	C4P1431	4P23090288	23090288	0	0.105	0	0	0.038	0	0.111111	0	0	0.0384615	-	-0.059	-	-	-0.02	0.00934579	0.0285714	0.00934579	0.00934579	0.0285714	P	0.00934579	0.0285714	0.00934579	0.00934579	0.0285714	P
4	C4P1431	4P23090303	23090303	0	0	0.48	0	0.142	0	0	0	0	0	-	-	1	-	1	0.0714286	0.0714286	0.25	0.0714286	0.25	C	0.0714286	0.0714286	0.25	0.0714286	0.25	C
4	C4P1431	4P23090324	23090324	0	0	0	0.5	0.038	0	0	0	1	0.0384615	-	-	-	-1	-0.02	0.0909091	0.0909091	0.0909091	0.333333	0.333333	Mic	0.0909091	0.0909091	0.0909091	0.333333	0.333333	Mic
4	C4P1431	4P23090348	23090348	0	0	0	0	0.311	0	0	0	0	0	-	-	-	-	1	0.2	0.2	1	0.2	1	C	0.2	0.2	1	0.2	1	C
4	C4P1431	4P23090366	23090366	0	0	0	0	0.074	0	0	0	0	0	-	-	-	-	1	0.2	0.2	0.2	1	1	Mic	0.2	0.2	0.2	1	1	Mic
4	C4P1431	4P23090383	23090383	0	0	0	0	0.074	0	0	0	0	0	-	-	-	-	1	0.2	0.2	0.2	1	1	Mic	0.2	0.2	0.2	1	1	Mic
4	C4P1431	4P23090405	23090405	0	0	0	0	0.074	0	0	0	0	0	-	-	-	-	1	0.2	0.2	0.2	1	1	Mic	0.2	0.2	0.2	1	1	Mic
4	C4P1431	4P23090406	23090406	0	0	0.18	0	0.038	0	0	0.2	0	0.0384615	-	-	-0.111	-	-0.02	0.0169492	0.0169492	0.0526316	0.0169492	0.0526316	C	0.0169492	0.0169492	0.0526316	0.0169492	0.0526316	C
4	C4P1431	4P23090407	23090407	0.5	0	0	0	0.334	0.636364	0	0	0	0.269231	-0.273	-	-	-	0.193	0.333333	0.0909091	0.0909091	0.0909091	0.333333	M	0.384615	0.102041	0.102041	0.102041	0.384615	M
4	C4P1431	4P23090431	23090431	0	0	0	0	0.074	0	0	0	0	0	-	-	-	-	1	0.2	0.2	0.2	1	1	Mic	0.2	0.2	0.2	1	1	Mic
4	C4P1431	4P23090469	23090469	0.236	0	0	0	0.109	0.272727	0	0	0	0.115385	-0.158	-	-	-	-0.061	0.0731707	0.0232558	0.0232558	0.0232558	0.0731707	M	0.0909091	0.0285714	0.0285714	0.0285714	0.0909091	M
4	C4P1431	4P23090491	23090491	0.165	0	0	0	0.074	0.181818	0	0	0	0.0769231	-0.1	-	-	-	-0.04	0.047619	0.0153846	0.0153846	0.0153846	0.047619	M	0.0285714	0.00934579	0.00934579	0.00934579	0.0285714	M
4	C4P1431	4P23090497	23090497	0.434	0	0	0	0.411	0.272727	0	0	0	0.115385	0.371	-	-	-	0.719	0.517241	0.128205	0.128205	0.128205	0.517241	M	0.636364	0.148936	0.148936	0.148936	0.636364	M
4	C4P1431	4P23090569	23090569	0.087	0	0	0	0.482	0.0909091	0	0	0	0.0384615	-0.048	-	-	-	0.92	0.913043	0.189189	0.189189	0.189189	0.913043	M	1	0.2	0.2	0.2	1	M
4	C4P1431	4P23090572	23090572	0.087	0	0	0	0.464	0.0909091	0	0	0	0.0384615	-0.048	-	-	-	0.917	0.134953	0.970149	0.211009	0.211009	0.970149	P	0.2	1	0.2	0.2	1	P
4	C4P1431	4P23090606	23090606	0.095	0	0	0	0.494	0.1	0.111111	0	0	0.0833333	-0.053	-	-	-	0.831	0.41347	0.481481	0.481481	0.518987	0.518987	Mic	0.5	0.5	0.5	0.5	0.5	N
4	C4P1431	4P23090645	23090645	0	0.401	0	0	0.194	0	0.333333	0	0	0.130435	-	0.169	-	-	0.327	0.0485437	0.16129	0.0485437	0.0485437	0.16129	P	0.0485437	0.16129	0.0485437	0.0485437	0.16129	P
4	C4P1431		Average	0.08156	0.02444	0.0264	0.02	0.1988	0.084	0.0266667	0.008	0.04	0.0485507	-0.04575	0.017	0.4445	-1	0.54024	0.251008	0.175903	0.18006	0.310687			0.285172	0.187721	0.190348	0.324856
4	C4P1431		SD	0.131812	0.0836456	0.101114	0.1	0.180755	0.14116	0.0737028	0.04	0.2	0.0599757	0.148003	0.131636	0.785596	-	0.476245	0.289329	0.210535	0.216498	0.378747			0.323569	0.217619	0.218707	0.379929
4	C4P1431		CI	0.0516693	0.0327885	0.0396359	0.0391993	0.0708546	0.0553337	0.028891	0.0156797	0.0783986	0.0235101	0.0837391	0.148957	1.08876	-	0.186685	0.113415	0.0825282	0.0848655	0.148466			0.129452	0.0870641	0.0874996	0.152
4	C4P28	4P25620409	25620409	0	0	0	0	0.105	0	0	0	0	0	-	-	-	-	1	0.2	0.2	0.2	1	1	Mic	0.2	0.2	0.2	1	1	Mic
4	C4P28	4P25620442	25620442	0	0.117	0	0	0.054	0	0.125	0	0	0.0555556	-	-0.067	-	-	-0.029	0.0105263	0.0322581	0.0105263	0.0105263	0.0322581	P	0.0105263	0.0322581	0.0105263	0.0105263	0.0322581	P
4	C4P28	4P25620455	25620455	0	0.117	0	0	0.054	0	0.125	0	0	0.0555556	-	-0.067	-	-	-0.029	0.0105263	0.0322581	0.0105263	0.0105263	0.0322581	P	0.0105263	0.0322581	0.0105263	0.0105263	0.0322581	P
4	C4P28	4P25620473	25620473	0	0	0	0	0.117	0	0	0	0	0	-	-	-	-	1	0.2	0.2	1	0.2	1	C	0.2	0.2	1	0.2	1	C
4	C4P28	4P25620480	25620480	0	0	0	0	0.105	0	0	0	0	0	-	-	-	-	1	0.2	0.2	0.2	1	1	Mic	0.2	0.2	0.2	1	1	Mic
4	C4P28	4P25620503	25620503	0	0	0	0	0.494	0	0	0	0	0	-	-	-	-	1	0.2	1	0.2	0.2	1	P	0.2	1	0.2	0.2	1	P
4	C4P28	4P25620508	25620508	0.5	0	0	0	0.251	0.2	0	0	0	0.0588235	0.6	-	-	-	0.766	0.333333	0.0909091	0.0909091	0.0909091	0.333333	M	0.454545	0.116279	0.116279	0.116279	0.454545	M
4	C4P28	4P25620531	25620531	0.278	0	0	0.5	0.461	0	0	0	1	0.0555556	1	-	-	-1	0.88	0.317073	0.324415	-0.00334448	0.312941	0.324415	N	0.538462	0.371429	0.142857	0.276596	0.538462	M
4	C4P28	4P25620665	25620665	0.153	0	0	0	0.054	0.166667	0	0	0	0.0555556	-0.091	-	-	-	-0.029	0.0434783	0.0140845	0.0140845	0.0140845	0.0434783	M	0.0526316	0.0169492	0.0169492	0.0169492	0.0526316	M
4	C4P28	4P25620734	25620734	0	0	0	0	0.346	0	0	0	0	0	-	-	-	-	1	0.5	0.5	0.5	0.5	0.5	N	0.5	0.5	0.5	0.5	0.5	N
4	C4P28	4P25620755	25620755	0	0	0	0	0.105	0	0	0	0	0	-	-	-	-	1	0.2	0.2	0.2	1	1	Mic	0.2	0.2	0.2	1	1	Mic
4	C4P28	4P25620765	25620765	0	0	0	0	0.346	0	0	0	0	0	-	-	-	-	1	0.5	0.5	0.5	0.5	0.5	N	0.5	0.5	0.5	0.5	0.5	N
4	C4P28	4P25620766	25620766	0	0	0	0	0.346	0	0	0	0	0	-	-	-	-	1	0.5	0.5	0.5	0.5	0.5	N	0.5	0.5	0.5	0.5	0.5	N
4	C4P28	4P25620782	25620782	0	0	0	0	0.346	0	0	0	0	0	-	-	-	-	1	0.5	0.5	0.5	0.5	0.5	N	0.5	0.5	0.5	0.5	0.5	N
4	C4P28	4P25620797	25620797	0	0	0	0	0.105	0	0	0	0	0	-	-	-	-	1	0.2	0.2	0.2	1	1	Mic	0.2	0.2	0.2	1	1	Mic
4	C4P28	4P25620825	25620825	0	0	0	0	0.105	0	0	0	0	0	-	-	-	-	1	0.2	0.2	0.2	1	1	Mic	0.2	0.2	0.2	1	1	Mic
4	C4P28	4P25620847	25620847	0.278	0	0	0	0.5	0	0	0	0	0	1	-	-	-	1	0.037037	0.894737	0.241379	0.241379	0.894737	P	0.2	1	0.2	0.2	1	P
4	C4P28		Average	0.0711176	0.0137647	0	0.0294118	0.229059	0.0215686	0.0147059	0	0.0588235	0.0165321	0.62725	-0.067	-	-1	0.797588	0.244234	0.328745	0.268475	0.475316			0.274511	0.339363	0.276302	0.472405
4	C4P28		SD	0.146201	0.0388564	0	0.121268	0.164702	0.0611705	0.0415132	0	0.242536	0.0264098	0.514623	0	-	-	0.399154	0.173399	0.28713	0.260002	0.387633			0.183454	0.299583	0.252067	0.388644
4	C4P28		CI	0.0694983	0.0184708	-	0.057646	0.078293	0.0290781	0.0197338	-	0.115292	0.0125542	0.504321	-	-	-	0.189742	0.0824273	0.136491	0.123595	0.184266			0.0872068	0.14241	0.119823	0.184746
5	C5P6	5P4979963	4979963	0	0.105	0	0	0.039	0	0.111111	0	0	0.04	-	-0.059	-	-	-0.02	0.00934579	0.0285714	0.00934579	0.00934579	0.0285714	P	0.00934579	0.0285714	0.00934579	0.00934579	0.0285714	P
5	C5P6	5P4980011	4980011	0	0	0	0	0.32	0	0	0	0	0	-	-	-	-	1	0.2	0.2	1	0.2	1	C	0.2	0.2	1	0.2	1	C
5	C5P6	5P4980065	4980065	0.18	0	0	0	0.461	0.2	0	0	0	0.08	-0.111	-	-	-	0.826	0.818182	0.176471	0.176471	0.176471	0.818182	M	0.894737	0.186813	0.186813	0.186813	0.894737	M
5	C5P6	5P4980092	4980092	0	0	0	0	0.32	0	0	0	0	0	-	-	-	-	1	0.2	0.2	1	0.2	1	C	0.2	0.2	1	0.2	1	C
5	C5P6	5P4980097	4980097	0	0	0	0.5	0.039	0	0	0	1	0.04	-	-	-	-1	-0.02	0.0909091	0.0909091	0.0909091	0.333333	0.333333	Mic	0.0909091	0.0909091	0.0909091	0.333333	0.333333	Mic
5	C5P6	5P4980099	4980099	0	0	0	0	0.077	0	0	0	0	0	-	-	-	-	1	0.2	0.2	0.2	1	1	Mic	0.2	0.2	0.2	1	1	Mic
5	C5P6	5P4980122	4980122	0	0	0	0	0.32	0	0	0	0	0	-	-	-	-	1	0.2	0.2	1	0.2	1	C	0.2	0.2	1	0.2	1	C
5	C5P6	5P4980164	4980164	0.095	0	0	0	0.471	0.1	0	0	0	0.04	-0.053	-	-	-	0.915	0.904762	0.188119	0.188119	0.188119	0.904762	M	1	0.2	0.2	0.2	1	M
5	C5P6	5P4980179	4980179	0	0	0	0.5	0.039	0	0	0	1	0.04	-	-	-	-1	-0.02	0.0909091	0.0909091	0.0909091	0.333333	0.333333	Mic	0.0909091	0.0909091	0.0909091	0.333333	0.333333	Mic
5	C5P6	5P4980206	4980206	0.095	0	0	0	0.471	0.1	0	0	0	0.04	-0.053	-	-	-	0.915	0.904762	0.188119	0.188119	0.188119	0.904762	M	1	0.2	0.2	0.2	1	M
5	C5P6	5P4980236	4980236	0.095	0	0	0	0.471	0.1	0	0	0	0.04	-0.053	-	-	-	0.915	0.129538	0.967213	0.212121	0.212121	0.967213	P	0.2	1	0.2	0.2	1	P
5	C5P6	5P4980245	4980245	0.095	0.278	0	0	0.461	0.1	0.111111	0	0	0.08	-0.053	0.6	-	-	0.826	0.355696	0.241736	0.45749	0.545064	0.545064	Mic	0.44	0.257143	0.44	0.565217	0.565217	Mic
5	C5P6	5P4980309	4980309	0.375	0	0	0	0.18	0.5	0	0	0	0.2	-0.333	-	-	-	-0.111	0.142857	0.0434783	0.0434783	0.0434783	0.142857	M	0.16129	0.0485437	0.0485437	0.0485437	0.16129	M
5	C5P6		Average	0.0719231	0.0294615	0	0.0769231	0.282231	0.0846154	0.017094	0	0.153846	0.0461538	-0.109333	0.2705	-	-1	0.632769	0.326689	0.216579	0.358228	0.279183			0.360553	0.223299	0.358963	0.282814
5	C5P6		SD	0.108734	0.0801172	0	0.187767	0.183746	0.140512	0.041726	0	0.375534	0.0537802	0.112003	0.465983	-	0	0.472986	0.323972	0.235462	0.381495	0.254124			0.359027	0.243672	0.379952	0.254827
5	C5P6		CI	0.0591074	0.0435514	-	0.102069	0.0998838	0.0763817	0.0226821	-	0.204139	0.0292347	0.0896194	0.645808	-	-	0.257113	0.17611	0.127996	0.207379	0.138141			0.195166	0.132459	0.206541	0.138523
5	C5P12	5P21042364	21042364	0.087	0	0	0	0.038	0.0909091	0	0	0	0.0384615	-0.048	-	-	-	-0.02	0.0232558	0.00763359	0.00763359	0.00763359	0.0232558	M	0.0232558	0.00763359	0.00763359	0.00763359	0.0232558	M
5	C5P12	5P21042458	21042458	0	0	0	0	0.311	0	0	0	0	0	-	-	-	-	1	0.2	0.2	1	0.2	1	C	0.2	0.2	1	0.2	1	C
5	C5P12	5P21042485	21042485	0.087	0	0	0	0.482	0.0909091	0	0	0	0.0384615	-0.048	-	-	-	0.92	0.913043	0.189189	0.189189	0.189189	0.913043	M	0.913043	0.189189	0.189189	0.189189	0.913043	M
5	C5P12	5P21042541	21042541	0	0.278	0	0	0.109	0	0.333333	0	0	0.115385	-	-0.2	-	-	-0.061	0.0285714	0.0909091	0.0285714	0.0285714	0.0909091	P	0.0285714	0.0909091	0.0285714	0.0285714	0.0909091	P
5	C5P12	5P21042563	21042563	0.5	0	0	0	0.334	0.454545	0	0	0	0.192308	0.091	-	-	-	0.424	0.333333	0.0909091	0.0909091	0.0909091	0.333333	M	0.333333	0.0909091	0.0909091	0.0909091	0.333333	M
5	C5P12	5P21042569	21042569	0	0.105	0	0	0.038	0	0.111111	0	0	0.0384615	-	-0.059	-	-	-0.02	0.00934579	0.0285714	0.00934579	0.00934579	0.0285714	P	0.00934579	0.0285714	0.00934579	0.00934579	0.0285714	P
5	C5P12	5P21042599	21042599	0	0	0	0	0.311	0	0	0	0	0	-	-	-	-	1	0.2	0.2	1	0.2	1	C	0.2	0.2	1	0.2	1	C
5	C5P12	5P21042633	21042633	0	0	0.18	0	0.038	0	0	0.2	0	0.0384615	-	-	-0.111	-	-0.02	0.0169492	0.0169492	0.0526316	0.0169492	0.0526316	C	0.0169492	0.0169492	0.0526316	0.0169492	0.0526316	C
5	C5P12	5P21042643	21042643	0	0	0.18	0	0.038	0	0	0.2	0	0.0384615	-	-	-0.111	-	-0.02	0.0169492	0.0169492	0.0526316	0.0169492	0.0526316	C	0.0169492	0.0169492	0.0526316	0.0169492	0.0526316	C
5	C5P12	5P21042644	21042644	0	0	0.18	0	0.038	0	0	0.2	0	0.0384615	-	-	-0.111	-	-0.02	0.0169492	0.0169492	0.0526316	0.0169492	0.0526316	C	0.0169492	0.0169492	0.0526316	0.0169492	0.0526316	C
5	C5P12	5P21042740	21042740	0	0	0	0	0.311	0	0	0	0	0	-	-	-	-	1	0.2	0.2	1	0.2	1	C	0.2	0.2	1	0.2	1	C
5	C5P12	5P21042779	21042779	0	0	0.18	0	0.038	0	0	0.2	0	0.0384615	-	-	-0.111	-	-0.02	0.0169492	0.0169492	0.0526316	0.0169492	0.0526316	C	0.0169492	0.0169492	0.0526316	0.0169492	0.0526316	C
5	C5P12	5P21042786	21042786	0	0	0.18	0	0.038	0	0	0.2	0	0.0384615	-	-	-0.111	-	-0.02	0.0169492	0.0169492	0.0526316	0.0169492	0.0526316	C	0.0169492	0.0169492	0.0526316	0.0169492	0.0526316	C
5	C5P12		Average	0.0518462	0.0294615	0.0692308	0	0.163385	0.048951	0.034188	0.0769231	0	0.0473373	-0.00166667	-0.1295	-0.111	-	0.318692	0.153254	0.0839968	0.276062	0.0777227			0.153254	0.0839968	0.276062	0.0777227
5	C5P12		SD	0.138502	0.0801172	0.0911465	0	0.160469	0.126488	0.0949834	0.101274	0	0.0524401	0.0802517	0.0997021	1.55158e-17	-	0.475426	0.252044	0.0831221	0.415144	0.0855983			0.252044	0.0831221	0.415144	0.0855983
5	C5P12		CI	0.0752892	0.0435514	0.0495469	-	0.0872303	0.0687583	0.0516326	0.0550521	-	0.0285062	0.0908117	0.138177	1.36e-17	-	0.25844	0.13701	0.0451849	0.225671	0.0465309			0.13701	0.0451849	0.225671	0.0465309
5	C5P13	5P22687265	22687265	0	0	0	0.5	0.038	0	0	0	1	0.0384615	-	-	-	-1	-0.02	0.0909091	0.0909091	0.0909091	0.333333	0.333333	Mic	0.0909091	0.0909091	0.0909091	0.333333	0.333333	Mic
5	C5P13	5P22687304	22687304	0	0	0	0	0.311	0	0	0	0	0	-	-	-	-	1	0.2	0.2	1	0.2	1	C	0.2	0.2	1	0.2	1	C
5	C5P13	5P22687409	22687409	0.236	0	0	0	0.464	0.272727	0	0	0	0.115385	-0.158	-	-	-	0.751	0.76	0.168142	0.168142	0.168142	0.76	M	1	0.2	0.2	0.2	1	M
5	C5P13	5P22687428	22687428	0.236	0	0	0	0.464	0.272727	0	0	0	0.115385	-0.158	-	-	-	0.751	0.76	0.168142	0.168142	0.168142	0.76	M	1	0.2	0.2	0.2	1	M
5	C5P13	5P22687463	22687463	0.087	0.105	0	0	0.074	0.0909091	0.111111	0	0	0.0769231	-0.048	-0.059	-	-	-0.04	0.00585812	0.0119671	0.0171233	0.0171233	0.0171233	N	0.00934579	0.0285714	0.00934579	0.00934579	0.0285714	P
5	C5P13	5P22687587	22687587	0.351	0	0	0	0.174	0.272727	0	0	0	0.115385	0.224	-	-	-	0.336	0.128205	0.0393701	0.0393701	0.0393701	0.128205	M	0.185185	0.0549451	0.0549451	0.0549451	0.185185	M
5	C5P13	5P22687598	22687598	0	0	0	0.5	0.038	0	0	0	1	0.0384615	-	-	-	-1	-0.02	0.0909091	0.0909091	0.0909091	0.333333	0.333333	Mic	0.0909091	0.0909091	0.0909091	0.333333	0.333333	Mic
5	C5P13	5P22687640	22687640	0	0	0	0	0.311	0	0	0	0	0	-	-	-	-	1	0.2	0.2	1	0.2	1	C	0.2	0.2	1	0.2	1	C
5	C5P13		Average	0.11375	0.013125	0	0.125	0.23425	0.113636	0.0138889	0	0.25	0.0625	-0.035	-0.059	-	-1	0.46975	0.279485	0.12118	0.321824	0.18243			0.347044	0.133167	0.330764	0.19137
5	C5P13		SD	0.140738	0.0371231	0	0.231455	0.178761	0.135277	0.0392837	0	0.46291	0.050095	0.180285	-	-	0	0.459499	0.303151	0.0729862	0.421959	0.116105			0.408376	0.0741591	0.418227	0.11486
5	C5P13		CI	0.0975244	0.0257245	-	0.160387	0.123873	0.0937405	0.0272217	-	0.320774	0.0347134	0.176676	-	-	-	0.318411	0.210069	0.050576	0.292398	0.0804548			0.282985	0.0513887	0.289811	0.0795924
5	C5P20	5P33038503	33038503	0.165	0.408	0	0	0.375	0.181818	0	0	0	0.0833333	-0.1	1	-	-	0.778	0.0394055	0.500481	0.155	0.155	0.500481	P	0.0879121	0.941176	0.222222	0.222222	0.941176	P
5	C5P20	5P33038516	33038516	0	0	0	0	0.33	0	0	0	0	0	-	-	-	-	1	0.2	0.2	1	0.2	1	C	0.2	0.2	1	0.2	1	C
5	C5P20	5P33038524	33038524	0.397	0	0	0	0.219	0.181818	0	0	0	0.0833333	0.542	-	-	-	0.619	0.157895	0.047619	0.047619	0.047619	0.157895	M	0.157895	0.047619	0.047619	0.047619	0.157895	M
5	C5P20	5P33038556	33038556	0	0.408	0	0	0.153	0	0	0	0	0	-	1	-	-	1	0.05	0.166667	0.05	0.05	0.166667	P	-	-	-	-	-	N
5	C5P20	5P33038610	33038610	0	0	0	0.5	0.041	0	0	0	1	0.0416667	-	-	-	-1	-0.021	0.0909091	0.0909091	0.0909091	0.333333	0.333333	Mic	0.0909091	0.0909091	0.0909091	0.333333	0.333333	Mic
5	C5P20	5P33038613	33038613	0.087	0	0	0	0.041	0.0909091	0	0	0	0.0416667	-0.048	-	-	-	-0.021	0.0232558	0.00763359	0.00763359	0.00763359	0.0232558	M	0.0232558	0.00763359	0.00763359	0.00763359	0.0232558	M
5	C5P20	5P33038626	33038626	0	0	0	0	0.08	0	0	0	0	0	-	-	-	-	1	0.2	0.2	0.2	1	1	Mic	0.2	0.2	0.2	1	1	Mic
5	C5P20	5P33038638	33038638	0.165	0	0	0	0.08	0	0	0	0	0	1	-	-	-	1	0.047619	0.0153846	0.0153846	0.0153846	0.047619	M	0.047619	0.0153846	0.0153846	0.0153846	0.047619	M
5	C5P20	5P33038671	33038671	0	0	0	0	0.33	0	0	0	0	0	-	-	-	-	1	0.2	0.2	1	0.2	1	C	0.2	0.2	1	0.2	1	C
5	C5P20	5P33038740	33038740	0.496	0.408	0	0	0.444	0.545455	0	0	0	0.25	-0.1	1	-	-	0.438	0.232742	0.0150659	0.160804	0.160804	0.232742	N	0.375	0.1	0.1	0.1	0.375	M
5	C5P20	5P33038742	33038742	0	0	0	0	0.33	0	0	0	0	0	-	-	-	-	1	0.2	0.2	1	0.2	1	C	0.2	0.2	1	0.2	1	C
5	C5P20	5P33038791	33038791	0	0	0	0	0.375	0	0	0	0	0	-	-	-	-	1	0.5	0.5	0.5	0.5	0.5	N	0.5	0.5	0.5	0.5	0.5	N
5	C5P20	5P33038827	33038827	0.434	0	0	0	0.249	0.636364	0	0	0	0.291667	-0.467	-	-	-	-0.171	0.189189	0.056	0.056	0.056	0.189189	M	0.189189	0.056	0.056	0.056	0.189189	M
5	C5P20	5P33038885	33038885	0	0.408	0	0	0.33	0	0	0	0	0	-	1	-	-	1	0.135135	0.555556	0.135135	0.135135	0.555556	P	0.2	1	0.2	0.2	1	P
5	C5P20	5P33038886	33038886	0	0.408	0	0	0.33	0	0	0	0	0	-	1	-	-	1	0.135135	0.555556	0.135135	0.135135	0.555556	P	0.2	1	0.2	0.2	1	P
5	C5P20	5P33038926	33038926	0	0.133	0	0	0.119	0	0.142857	0	0	0.0416667	-	-0.077	-	-	0.65	0.201144	0.138019	0.201144	0.954571	0.954571	Mic	0.202186	0.123245	0.202186	0.937567	0.937567	Mic
5	C5P20	5P33038928	33038928	0	0.133	0	0	0.041	0	0.142857	0	0	0.0416667	-	-0.077	-	-	-0.021	0.0120482	0.037037	0.0120482	0.0120482	0.037037	P	0.0169492	0.0526316	0.0169492	0.0169492	0.0526316	P
5	C5P20	5P33038929	33038929	0	0.133	0	0	0.041	0	0.142857	0	0	0.0416667	-	-0.077	-	-	-0.021	0.0120482	0.037037	0.0120482	0.0120482	0.037037	P	0.0169492	0.0526316	0.0169492	0.0169492	0.0526316	P
5	C5P20	5P33038933	33038933	0	0.133	0	0	0.041	0	0.142857	0	0	0.0416667	-	-0.077	-	-	-0.021	0.0120482	0.037037	0.0120482	0.0120482	0.037037	P	0.0169492	0.0526316	0.0169492	0.0169492	0.0526316	P
5	C5P20		Average	0.0917895	0.135368	0	0.0263158	0.207842	0.0861244	0.0300752	0	0.0526316	0.0504386	0.137833	0.521333	-	-1	0.589947	0.138872	0.187368	0.252153	0.220356			0.16249	0.268881	0.271822	0.237256
5	C5P20		SD	0.16565	0.17558	0	0.114708	0.143538	0.187961	0.0598363	0	0.229416	0.0828446	0.532948	0.567629	-	-	0.472671	0.118089	0.193773	0.351641	0.294843			0.127565	0.346574	0.35605	0.296336
5	C5P20		CI	0.074484	0.0789488	-	0.051578	0.0645412	0.0845161	0.0269052	-	0.103156	0.0372508	0.42644	0.370844	-	-	0.212535	0.0530983	0.0871295	0.158114	0.132575			0.058931	0.160106	0.164484	0.136898
5	C5P23	5P38011692	38011692	0	0.278	0	0	0.109	0	0.333333	0	0	0.115385	-	-0.2	-	-	-0.061	0.0285714	0.0909091	0.0285714	0.0285714	0.0909091	P	0.0666667	0.230769	0.0666667	0.0666667	0.230769	P
5	C5P23	5P38011705	38011705	0	0.475	0	0	0.233	0	0.333333	0	0	0.115385	-	0.299	-	-	0.505	0.0693069	0.241379	0.0693069	0.0693069	0.241379	P	-	-	-	-	-	N
5	C5P23	5P38011733	38011733	0	0.475	0	0	0.334	0	0.333333	0	0	0.115385	-	0.299	-	-	0.654	0.113402	0.44	0.113402	0.113402	0.44	P	0.2	1	0.2	0.2	1	P
5	C5P23	5P38011736	38011736	0	0.537	0	0.5	0.489	0	0.333333	0	1	0.153846	-	0.379	-	-1	0.685	0.347594	0.008	0.568119	0.180083	0.568119	C	0.241379	0.241379	0.756098	0.170732	0.756098	C
5	C5P23	5P38011738	38011738	0	0	0	0	0.311	0	0	0	0	0	-	-	-	-	1	0.2	0.2	1	0.2	1	C	0.2	0.2	1	0.2	1	C
5	C5P23	5P38011742	38011742	0.087	0	0	0	0.038	0.0909091	0	0	0	0.0384615	-0.048	-	-	-	-0.02	0.0232558	0.00763359	0.00763359	0.00763359	0.0232558	M	0.0232558	0.00763359	0.00763359	0.00763359	0.0232558	M
5	C5P23	5P38011743	38011743	0	0.105	0	0	0.038	0	0.111111	0	0	0.0384615	-	-0.059	-	-	-0.02	0.00934579	0.0285714	0.00934579	0.00934579	0.0285714	P	-	-	-	-	-	N
5	C5P23	5P38011753	38011753	0.087	0	0	0	0.038	0.0909091	0	0	0	0.0384615	-0.048	-	-	-	-0.02	0.0232558	0.00763359	0.00763359	0.00763359	0.0232558	M	0.0232558	0.00763359	0.00763359	0.00763359	0.0232558	M
5	C5P23	5P38011762	38011762	0.463	0	0	0	0.393	0.363636	0	0	0	0.153846	0.214	-	-	-	0.609	0.466667	0.118644	0.118644	0.118644	0.466667	M	0.466667	0.118644	0.118644	0.118644	0.466667	M
5	C5P23	5P38011770	38011770	0	0.475	0	0.5	0.26	0	0.555556	0	1	0.230769	-	-0.169	-	-1	0.114	0.173913	0.0615385	0.173913	0.158983	0.173913	N	0.230769	0.219601	0.230769	0.0929791	0.230769	N
5	C5P23	5P38011771	38011771	0	0	0	0.5	0.038	0	0	0	1	0.0384615	-	-	-	-1	-0.02	0.0909091	0.0909091	0.0909091	0.333333	0.333333	Mic	0.0909091	0.0909091	0.0909091	0.333333	0.333333	Mic
5	C5P23	5P38011795	38011795	0	0.494	0	0	0.311	0	0.222222	0	0	0.0769231	-	0.55	-	-	0.752	0.102041	0.384615	0.102041	0.102041	0.384615	P	0.2	1	0.2	0.2	1	P
5	C5P23	5P38011831	38011831	0.298	0	0	0	0.142	0.363636	0	0	0	0.153846	-0.222	-	-	-	-0.083	0.1	0.03125	0.03125	0.03125	0.1	M	0.1	0.03125	0.03125	0.03125	0.1	M
5	C5P23	5P38011919	38011919	0	0	0.48	0	0.142	0	0	0.4	0	0.0769231	-	-	0.167	-	0.458	0.0714286	0.0714286	0.25	0.0714286	0.25	C	0.0714286	0.0714286	0.25	0.0714286	0.25	C
5	C5P23	5P38011955	38011955	0	0	0	0	0.074	0	0	0	0	0	-	-	-	-	1	0.2	0.2	0.2	1	1	Mic	0.2	0.2	0.2	1	1	Mic
5	C5P23	5P38012041	38012041	0	0	0	0	0.311	0	0	0	0	0	-	-	-	-	1	0.2	0.2	1	0.2	1	C	0.2	0.2	1	0.2	1	C
5	C5P23	5P38012055	38012055	0	0.475	0	0	0.334	0	0.333333	0	0	0.115385	-	0.299	-	-	0.654	0.113402	0.44	0.113402	0.113402	0.44	P	0.2	1	0.2	0.2	1	P
5	C5P23	5P38012086	38012086	0	0	0	0	0.074	0	0	0	0	0	-	-	-	-	1	0.2	0.2	0.2	1	1	Mic	0.2	0.2	0.2	1	1	Mic
5	C5P23		Average	0.0519444	0.184111	0.0266667	0.0833333	0.203833	0.0505051	0.141975	0.0222222	0.166667	0.0811966	-0.026	0.17475	0.167	-1	0.455944	0.140727	0.156806	0.226898	0.208059			0.169646	0.301203	0.284975	0.243769
5	C5P23		SD	0.125965	0.231754	0.113137	0.191741	0.143446	0.117593	0.181999	0.0942809	0.383482	0.0671234	0.1798	0.278282	-	0	0.420721	0.118485	0.143951	0.310037	0.30017			0.108847	0.355594	0.328222	0.307988
5	C5P23		CI	0.0581919	0.107063	0.0522657	0.0885783	0.0662676	0.0543242	0.0840776	0.0435548	0.177157	0.0310089	0.176201	0.192836	-	-	0.194359	0.0547362	0.0665008	0.143227	0.138669			0.0533339	0.174238	0.160826	0.150911
6	C6P1869	86498189	498189	0.165	0	0	0	0.473	0.181818	0	0	0	0.0769231	-0.1	-	-	-	0.838	0.0879121	0.941176	0.222222	0.222222	0.941176	P	0.2	1	0.2	0.2	1	P
6	C6P1869	86498201	498201	0	0	0	0	0.311	0	0	0	0	0	-	-	-	-	1	0.2	0.2	1	0.2	1	C	0.2	0.2	1	0.2	1	C
6	C6P1869	86498213	498213	0	0	0	0	0.37	0	0	0	0	0	-	-	-	-	1	0.333333	0.333333	0.636364	0.636364	0.636364	C	0.333333	0.333333	0.636364	0.636364	0.636364	C
6	C6P1869	86498216	498216	0	0	0	0.5	0.038	0	0	0	1	0.0384615	-	-	-	-1	-0.02	0.0909091	0.0909091	0.0909091	0.333333	0.333333	Mic	0.0909091	0.0909091	0.0909091	0.333333	0.333333	Mic
6	C6P1869	86498294	498294	0	0	0	0	0.311	0	0	0	0	0	-	-	-	-	1	0.2	0.2	1	0.2	1	C	0.2	0.2	1	0.2	1	C
6	C6P1869	86498297	498297	0.165	0	0	0	0.473	0.181818	0	0	0	0.0769231	-0.1	-	-	-	0.838	0.0879121	0.941176	0.222222	0.222222	0.941176	P	0.2	1	0.2	0.2	1	P
6	C6P1869	86498300	498300	0	0	0	0	0.311	0	0	0	0	0	-	-	-	-	1	0.2	0.2	1	0.2	1	C	0.2	0.2	1	0.2	1	C
6	C6P1869	86498306	498306	0	0	0	0	0.311	0	0	0	0	0	-	-	-	-	1	0.2	0.2	1	0.2	1	C	0.2	0.2	1	0.2	1	C
6	C6P1869	86498426	498426	0.087	0	0	0	0.038	0.0909091	0	0	0	0.0384615	-0.048	-	-	-	-0.02	0.0232558	0.00763359	0.00763359	0.00763359	0.0232558	M	-	-	-	-	-	N
6	C6P1869	86498483	498483	0.087	0	0	0	0.038	0.0909091	0	0	0	0.0384615	-0.048	-	-	-	-0.02	0.0232558	0.00763359	0.00763359	0.00763359	0.0232558	M	0.0285714	0.00934579	0.00934579	0.00934579	0.0285714	M
6	C6P1869	86498493	498493	0.087	0	0	0	0.038	0.0909091	0	0	0	0.0384615	-0.048	-	-	-	-0.02	0.0232558	0.00763359	0.00763359	0.00763359	0.0232558	M	-	-	-	-	-	N
6	C6P1869	86498528	498528	0.236	0	0	0	0.109	0.272727	0	0	0	0.115385	-0.158	-	-	-	-0.061	0.0731707	0.0232558	0.0232558	0.0232558	0.0731707	M	0.0909091	0.0285714	0.0285714	0.0285714	0.0909091	M
6	C6P1869	86498546	498546	0	0	0	0	0.311	0	0	0	0	0	-	-	-	-	1	0.2	0.2	1	0.2	1	C	0.2	0.2	1	0.2	1	C
6	C6P1869	86498566	498566	0	0	0	0	0.311	0	0	0	0	0	-	-	-	-	1	0.2	0.2	1	0.2	1	C	0.2	0.2	1	0.2	1	C
6	C6P1869		Average	0.0590714	0	0	0.0357143	0.245929	0.0649351	0	0	0.0714286	0.0302198	-0.0836667	-	-	-1	0.609643	0.138786	0.253768	0.515562	0.190021			0.178644	0.30518	0.597099	0.217301
6	C6P1869		SD	0.0803841	0	0	0.133631	0.160674	0.0904082	0	0	0.267261	0.0374985	0.0444417	-	-	-	0.496643	0.09288	0.307614	0.463386	0.164091			0.0771622	0.336109	0.448816	0.156767
6	C6P1869		CI	0.042107	-	-	0.0699987	0.0841645	0.0473578	-	-	0.139997	0.0196426	0.0355601	-	-	-	0.260153	0.0486526	0.161135	0.242732	0.0859547			0.0436578	0.190168	0.253937	0.0886978
6	C6P3	6P4405957	4405957	0	0	0	0	0.08	0	0	0	0	0	-	-	-	-	1	0.2	0.2	0.2	1	1	Mic	0.2	0.2	0.2	1	1	Mic
6	C6P3	6P4406006	4406006	0	0.278	0	0	0.117	0	0.333333	0	0	0.125	-	-0.2	-	-	-0.067	0.0285714	0.0909091	0.0285714	0.0285714	0.0909091	P	0.0322581	0.103448	0.0322581	0.0322581	0.103448	P
6	C6P3	6P4406023	4406023	0	0	0	0	0.278	0	0	0	0	0	-	-	-	-	1	0.2	0.2	1	0.2	1	C	0.2	0.2	1	0.2	1	C
6	C6P3	6P4406057	4406057	0	0	0	0	0.08	0	0	0	0	0	-	-	-	-	1	0.2	0.2	0.2	1	1	Mic	0.2	0.2	0.2	1	1	Mic
6	C6P3	6P4406066	4406066	0	0	0	0	0.08	0	0	0	0	0	-	-	-	-	1	0.2	0.2	0.2	1	1	Mic	0.2	0.2	0.2	1	1	Mic
6	C6P3	6P4406137	4406137	0.32	0.105	0	0	0.457	0.2	0.111111	0	0	0.125	0.375	-0.059	-	-	0.727	0.631513	0.0824389	0.166307	0.166307	0.631513	M	1	0.2	0.2	0.2	1	M
6	C6P3	6P4406154	4406154	0	0.278	0	0	0.117	0	0.333333	0	0	0.125	-	-0.2	-	-	-0.067	0.0285714	0.0909091	0.0285714	0.0285714	0.0909091	P	0.0322581	0.103448	0.0322581	0.0322581	0.103448	P
6	C6P3	6P4406163	4406163	0	0.198	0	0	0.08	0	0.222222	0	0	0.0833333	-	-0.125	-	-	-0.043	0.0188679	0.0588235	0.0188679	0.0188679	0.0588235	P	0.0212766	0.0666667	0.0212766	0.0212766	0.0666667	P
6	C6P3	6P4406181	4406181	0	0	0	0	0.278	0	0	0	0	0	-	-	-	-	1	0.2	0.2	1	0.2	1	C	0.2	0.2	1	0.2	1	C
6	C6P3	6P4406199	4406199	0.255	0.105	0	0	0.469	0.3	0.111111	0	0	0.166667	-0.176	-0.059	-	-	0.644	0.703524	0.0921651	0.177754	0.177754	0.703524	M	1	0.2	0.2	0.2	1	M
6	C6P3	6P4406306	4406306	0.185	0	0	0	0.081	0.2	0	0	0	0.0833333	-0.081	-	-	-	-0.032	0.038961	0.0126582	0.0126582	0.0126582	0.038961	M	0.0566038	0.0181818	0.0181818	0.0181818	0.0566038	M
6	C6P3	6P4406341	4406341	0.255	0.105	0	0	0.486	0.3	0.111111	0	0	0.166667	-0.176	-0.059	-	-	0.657	0.0380673	0.800056	0.223103	0.223103	0.800056	P	0.2	1	0.2	0.2	1	P
6	C6P3	6P4406352	4406352	0.18	0	0	0	0.08	0.2	0	0	0	0.0833333	-0.111	-	-	-	-0.043	0.0526316	0.0169492	0.0169492	0.0169492	0.0526316	M	0.0769231	0.0243902	0.0243902	0.0243902	0.0769231	M
6	C6P3	6P4406411	4406411	0	0	0	0	0.278	0	0	0	0	0	-	-	-	-	1	0.2	0.2	1	0.2	1	C	0.2	0.2	1	0.2	1	C
6	C6P3	6P4406440	4406440	0	0.105	0	0	0.041	0	0.111111	0	0	0.0416667	-	-0.059	-	-	-0.021	0.00934579	0.0285714	0.00934579	0.00934579	0.0285714	P	0.0105263	0.0322581	0.0105263	0.0105263	0.0322581	P
6	C6P3		Average	0.0796667	0.0782667	0	0	0.200133	0.08	0.0888889	0	0	0.0666667	-0.0338	-0.108714	-	-	0.517	0.183337	0.164899	0.285475	0.285475			0.24199	0.19656	0.289259	0.289259
6	C6P3		SD	0.120675	0.102116	0	0	0.161174	0.120712	0.120258	0	0	0.0645497	0.232243	0.0668549	-	-	0.491333	0.213371	0.19063	0.378824	0.378824			0.317735	0.234259	0.376877	0.376877
6	C6P3		CI	0.0610687	0.0516768	-	-	0.0815637	0.0610877	0.060858	-	-	0.0326661	0.203566	0.0495259	-	-	0.248644	0.107979	0.0964705	0.191708	0.191708			0.160793	0.118549	0.190722	0.190722
6	C6P6	6P7496136	7496136	0.434	0	0	0	0.286	0.272727	0	0	0	0.115385	0.371	-	-	-	0.597	0.000261301	0.281553	0.281553	0.808219	0.808219	Mic	0.000261301	0.281553	0.281553	0.808219	0.808219	Mic
6	C6P6	6P7496184	7496184	0	0	0	0	0.488	0	0	0	0	0	-	-	-	-	1	1	0.2	0.2	0.2	1	M	1	0.2	0.2	0.2	1	M
6	C6P6	6P7496223	7496223	0	0	0	0.5	0.038	0	0	0	1	0.0384615	-	-	-	-1	-0.02	0.0909091	0.0909091	0.0909091	0.333333	0.333333	Mic	0.0909091	0.0909091	0.0909091	0.333333	0.333333	Mic
6	C6P6	6P7496245	7496245	0	0	0	0	0.311	0	0	0	0	0	-	-	-	-	1	0.2	0.2	1	0.2	1	C	0.2	0.2	1	0.2	1	C
6	C6P6	6P7496280	7496280	0	0	0	0.5	0.038	0	0	0	1	0.0384615	-	-	-	-1	-0.02	0.0909091	0.0909091	0.0909091	0.333333	0.333333	Mic	0.0909091	0.0909091	0.0909091	0.333333	0.333333	Mic
6	C6P6	6P7496318	7496318	0.087	0	0	0	0.038	0.0909091	0	0	0	0.0384615	-0.048	-	-	-	-0.02	0.0232558	0.00763359	0.00763359	0.00763359	0.0232558	M	0.0232558	0.00763359	0.00763359	0.00763359	0.0232558	M
6	C6P6	6P7496346	7496346	0	0	0	0	0.074	0	0	0	0	0	-	-	-	-	1	0.2	0.2	0.2	1	1	Mic	0.2	0.2	0.2	1	1	Mic
6	C6P6	6P7496397	7496397	0	0	0	0.5	0.038	0	0	0	1	0.0384615	-	-	-	-1	-0.02	0.0909091	0.0909091	0.0909091	0.333333	0.333333	Mic	0.0909091	0.0909091	0.0909091	0.333333	0.333333	Mic
6	C6P6		Average	0.065125	0	0	0.1875	0.163875	0.0454545	0	0	0.375	0.0336538	0.1615	-	-	-1	0.439625	0.212031	0.145239	0.245239	0.401982			0.212031	0.145239	0.245239	0.401982
6	C6P6		SD	0.152125	0	0	0.258775	0.174468	0.0971859	0	0	0.517549	0.0381166	0.296278	-	-	0	0.508759	0.326382	0.0889369	0.316901	0.332501			0.326382	0.0889369	0.316901	0.332501
6	C6P6		CI	0.105416	-	-	0.179318	0.120898	0.0673452	-	-	0.358637	0.026413	0.410612	-	-	-	0.352545	0.226167	0.061629	0.219597	0.230407			0.226167	0.061629	0.219597	0.230407
6	C6P11	6P13421415	13421415	0.236	0	0	0	0.109	0.272727	0	0	0	0.115385	-0.158	-	-	-	-0.061	0.0731707	0.0232558	0.0232558	0.0232558	0.0731707	M	0.0810811	0.025641	0.025641	0.025641	0.0810811	M
6	C6P11	6P13421487	13421487	0	0.198	0	0	0.074	0	0.222222	0	0	0.0769231	-	-0.125	-	-	-0.04	0.0188679	0.0588235	0.0188679	0.0188679	0.0588235	P	0.0188679	0.0588235	0.0188679	0.0188679	0.0588235	P
6	C6P11	6P13421509	13421509	0.087	0	0	0	0.038	0.0909091	0	0	0	0.0384615	-0.048	-	-	-	-0.02	0.0232558	0.00763359	0.00763359	0.00763359	0.0232558	M	0.025641	0.00840336	0.00840336	0.00840336	0.025641	M
6	C6P11	6P13421524	13421524	0.087	0.475	0	0	0.26	0.0909091	0.111111	0	0	0.0769231	-0.048	0.766	-	-	0.705	0.0221757	0.216614	0.0780399	0.0780399	0.216614	N	0.0693069	0.241379	0.0693069	0.0693069	0.241379	P
6	C6P11	6P13421525	13421525	0.087	0	0	0	0.482	0.0909091	0	0	0	0.0384615	-0.048	-	-	-	0.92	0.913043	0.189189	0.189189	0.189189	0.913043	M	1	0.2	0.2	0.2	1	M
6	C6P11	6P13421556	13421556	0	0	0	0	0.074	0	0	0	0	0	-	-	-	-	1	0.2	0.2	0.2	1	1	Mic	0.2	0.2	0.2	1	1	Mic
6	C6P11	6P13421631	13421631	0	0	0.42	0	0.109	0	0	0.2	0	0.0384615	-	-	0.524	-	0.646	0.0526316	0.0526316	0.176471	0.0526316	0.176471	C	0.0526316	0.0526316	0.176471	0.0526316	0.176471	C
6	C6P11	6P13421651	13421651	0	0	0	0	0.074	0	0	0	0	0	-	-	-	-	1	0.2	0.2	0.2	1	1	Mic	0.2	0.2	0.2	1	1	Mic
6	C6P11	6P13421659	13421659	0.165	0	0	0	0.473	0	0	0	0	0	1	-	-	-	1	0.0879121	0.941176	0.222222	0.222222	0.941176	P	0.2	1	0.2	0.2	1	P
6	C6P11	6P13421666	13421666	0.087	0	0	0	0.038	0.0909091	0	0	0	0.0384615	-0.048	-	-	-	-0.02	0.0232558	0.00763359	0.00763359	0.00763359	0.0232558	M	0.025641	0.00840336	0.00840336	0.00840336	0.025641	M
6	C6P11	6P13421697	13421697	0.434	0	0	0	0.233	0.454545	0	0	0	0.192308	-0.048	-	-	-	0.175	0.189189	0.056	0.056	0.056	0.189189	M	0.212121	0.0619469	0.0619469	0.0619469	0.212121	M
6	C6P11		Average	0.107545	0.0611818	0.0381818	0	0.178545	0.0991736	0.030303	0.0181818	0	0.0559441	0.086	0.3205	0.524	-	0.482273	0.163955	0.177542	0.10721	0.241407			0.189572	0.187021	0.106276	0.240473
6	C6P11		SD	0.132033	0.149551	0.126635	0	0.164425	0.143478	0.0718522	0.0603023	0	0.057983	0.405116	0.630032	-	-	0.473184	0.259139	0.266799	0.0895111	0.381724			0.280268	0.283617	0.0875763	0.381637
6	C6P11		CI	0.078025	0.0883771	0.074835	-	0.0971673	0.0847887	0.0424612	0.0356357	-	0.0342651	0.300108	0.873164	-	-	0.279629	0.153139	0.157666	0.0528967	0.225581			0.165625	0.167604	0.0517533	0.225529
6	C6P14	6P15755635	15755635	0	0	0.32	0	0.074	0	0	0	0	0	-	-	1	-	1	0.0344828	0.0344828	0.111111	0.0344828	0.111111	C	0.0344828	0.0344828	0.111111	0.0344828	0.111111	C
6	C6P14	6P15755637	15755637	0	0.278	0	0	0.109	0	0.111111	0	0	0.0384615	-	0.6	-	-	0.646	0.0285714	0.0909091	0.0285714	0.0285714	0.0909091	P	0.0285714	0.0909091	0.0285714	0.0285714	0.0909091	P
6	C6P14	6P15755669	15755669	0.165	0	0	0	0.473	0.181818	0	0	0	0.0769231	-0.1	-	-	-	0.838	0.833333	0.178571	0.178571	0.178571	0.833333	M	0.833333	0.178571	0.178571	0.178571	0.833333	M
6	C6P14	6P15755672	15755672	0.095	0	0	0	0.039	0.1	0	0	0	0.04	-0.053	-	-	-	-0.02	0.025641	0.00840336	0.00840336	0.00840336	0.025641	M	0.025641	0.00840336	0.00840336	0.00840336	0.025641	M
6	C6P14	6P15755686	15755686	0	0	0.32	0	0.26	0	0	0	0	0	-	-	1	-	1	0.153846	0.153846	0.666667	0.153846	0.666667	C	0.153846	0.153846	0.666667	0.153846	0.666667	C
6	C6P14	6P15755714	15755714	0	0	0	0	0.453	0	0	0	0	0	-	-	-	-	1	0.2	1	0.2	0.2	1	P	0.2	1	0.2	0.2	1	P
6	C6P14	6P15755741	15755741	0	0.198	0	0.5	0.11	0	0.222222	0	1	0.115385	-	-0.125	-	-1	-0.047	0.0949309	0.0434783	0.0949309	0.289552	0.289552	N	0.0949309	0.0434783	0.0949309	0.289552	0.289552	N
6	C6P14	6P15755745	15755745	0.236	0	0	0	0.109	0.272727	0	0	0	0.115385	-0.158	-	-	-	-0.061	0.0731707	0.0232558	0.0232558	0.0232558	0.0731707	M	0.0731707	0.0232558	0.0232558	0.0232558	0.0731707	M
6	C6P14	6P15755746	15755746	0	0	0	0	0.453	0	0	0	0	0	-	-	-	-	1	0.2	1	0.2	0.2	1	P	0.2	1	0.2	0.2	1	P
6	C6P14	6P15755762	15755762	0.165	0	0	0	0.074	0.181818	0	0	0	0.0769231	-0.1	-	-	-	-0.04	0.047619	0.0153846	0.0153846	0.0153846	0.047619	M	0.047619	0.0153846	0.0153846	0.0153846	0.047619	M
6	C6P14	6P15755763	15755763	0	0.346	0	0	0.142	0	0	0	0	0	-	1	-	-	1	0.0384615	0.125	0.0384615	0.0384615	0.125	P	0.0384615	0.125	0.0384615	0.0384615	0.125	P
6	C6P14	6P15755768	15755768	0.463	0	0	0	0.26	0.363636	0	0	0	0.153846	0.214	-	-	-	0.409	0.222222	0.0645161	0.0645161	0.0645161	0.222222	M	0.222222	0.0645161	0.0645161	0.0645161	0.222222	M
6	C6P14	6P15755784	15755784	0	0.105	0	0	0.038	0	0.111111	0	0	0.0384615	-	-0.059	-	-	-0.02	0.00934579	0.0285714	0.00934579	0.00934579	0.0285714	P	0.00934579	0.0285714	0.00934579	0.00934579	0.0285714	P
6	C6P14	6P15755824	15755824	0.397	0	0	0	0.204	0.181818	0	0	0	0.0769231	0.542	-	-	-	0.623	0.157895	0.047619	0.047619	0.047619	0.157895	M	0.157895	0.047619	0.047619	0.047619	0.157895	M
6	C6P14	6P15755827	15755827	0	0	0.32	0	0.074	0	0	0	0	0	-	-	1	-	1	0.0344828	0.0344828	0.111111	0.0344828	0.111111	C	0.0344828	0.0344828	0.111111	0.0344828	0.111111	C
6	C6P14	6P15755839	15755839	0	0	0	0	0.355	0	0	0	0	0	-	-	-	-	1	0.5	0.5	0.5	0.5	0.5	N	0.5	0.5	0.5	0.5	0.5	N
6	C6P14	6P15755857	15755857	0	0	0	0	0.453	0	0	0	0	0	-	-	-	-	1	0.2	1	0.2	0.2	1	P	0.2	1	0.2	0.2	1	P
6	C6P14	6P15755860	15755860	0.463	0	0	0	0.26	0.363636	0	0	0	0.153846	0.214	-	-	-	0.409	0.222222	0.0645161	0.0645161	0.0645161	0.222222	M	0.222222	0.0645161	0.0645161	0.0645161	0.222222	M
6	C6P14	6P15755895	15755895	0	0.346	0	0	0.393	0	0	0	0	0	-	1	-	-	1	0.148936	0.636364	0.148936	0.148936	0.636364	P	0.148936	0.636364	0.148936	0.148936	0.636364	P
6	C6P14	6P15755914	15755914	0.165	0	0	0	0.074	0	0	0	0	0	1	-	-	-	1	0.047619	0.0153846	0.0153846	0.0153846	0.047619	M	0.047619	0.0153846	0.0153846	0.0153846	0.047619	M
6	C6P14	6P15755927	15755927	0	0.346	0	0	0.393	0	0	0	0	0	-	1	-	-	1	0.148936	0.636364	0.148936	0.148936	0.636364	P	0.148936	0.636364	0.148936	0.148936	0.636364	P
6	C6P14	6P15755939	15755939	0.165	0	0	0	0.074	0	0	0	0	0	1	-	-	-	1	0.047619	0.0153846	0.0153846	0.0153846	0.047619	M	0.047619	0.0153846	0.0153846	0.0153846	0.047619	M
6	C6P14	6P15755979	15755979	0.165	0	0	0	0.074	0	0	0	0	0	1	-	-	-	1	0.047619	0.0153846	0.0153846	0.0153846	0.047619	M	0.047619	0.0153846	0.0153846	0.0153846	0.047619	M
6	C6P14	6P15755981	15755981	0	0.198	0	0	0.074	0	0.222222	0	0	0.0769231	-	-0.125	-	-	-0.04	0.0188679	0.0588235	0.0188679	0.0188679	0.0588235	P	0.0188679	0.0588235	0.0188679	0.0188679	0.0588235	P
6	C6P14	6P15755993	15755993	0	0	0	0	0.488	0	0	0	0	0	-	-	-	-	1	1	0.2	0.2	0.2	1	M	1	0.2	0.2	0.2	1	M
6	C6P14	6P15756026	15756026	0.087	0	0	0	0.038	0.0909091	0	0	0	0.0384615	-0.048	-	-	-	-0.02	0.0232558	0.00763359	0.00763359	0.00763359	0.0232558	M	0.0232558	0.00763359	0.00763359	0.00763359	0.0232558	M
6	C6P14	6P15756032	15756032	0.496	0	0	0	0.311	0.545455	0	0	0	0.230769	-0.1	-	-	-	0.257	0.294118	0.0819672	0.0819672	0.0819672	0.294118	M	0.294118	0.0819672	0.0819672	0.0819672	0.294118	M
6	C6P14	6P15756057	15756057	0.165	0	0.32	0	0.142	0	0	0	0	0	1	-	1	-	1	0.00202429	0.0509554	0.0706561	0.0509554	0.0706561	N	0.00202429	0.0509554	0.0706561	0.0509554	0.0706561	N
6	C6P14	6P15756066	15756066	0	0	0.32	0	0.26	0	0	0	0	0	-	-	1	-	1	0.153846	0.153846	0.666667	0.153846	0.666667	C	0.153846	0.153846	0.666667	0.153846	0.666667	C
6	C6P14		Average	0.111276	0.0626552	0.0551724	0.0172414	0.215897	0.0786834	0.0229885	0	0.0344828	0.0424934	0.339308	0.470143	1	-1	0.652897	0.172726	0.216729	0.136286	0.101666			0.172726	0.216729	0.136286	0.101666
6	C6P14		SD	0.159118	0.121305	0.123016	0.0928477	0.156794	0.143211	0.0621436	0	0.185695	0.061109	0.49571	0.554901	0	-	0.445481	0.233827	0.320208	0.178972	0.110894			0.233827	0.320208	0.178972	0.110894
6	C6P14		CI	0.0579118	0.0441499	0.0447725	0.0337925	0.0570662	0.0521224	0.0226175	-	0.067585	0.022241	0.269466	0.411069	-	-	0.162135	0.0851029	0.116542	0.0651378	0.0403605			0.0851029	0.116542	0.0651378	0.0403605
6	C6P20	6P20377639	20377639	0.18	0	0	0	0.08	0	0	0	0	0	1	-	-	-	1	0.0526316	0.0169492	0.0169492	0.0169492	0.0526316	M	0.0588235	0.0188679	0.0188679	0.0188679	0.0588235	M
6	C6P20	6P20377683	20377683	0.48	0	0	0	0.278	0	0	0	0	0	1	-	-	-	1	0.25	0.0714286	0.0714286	0.0714286	0.25	M	0.285714	0.08	0.08	0.08	0.285714	M
6	C6P20	6P20377715	20377715	0.5	0.117	0	0	0.499	0	0.125	0	0	0.0416667	1	-0.067	-	-	0.917	0.0364372	0.600702	0.315068	0.315068	0.600702	P	0.012987	0.741935	0.317073	0.317073	0.741935	P
6	C6P20	6P20377749	20377749	0.18	0.492	0	0	0.305	0	0.625	0	0	0.208333	1	-0.27	-	-	0.316	0.00487137	0.226881	0.0983982	0.0983982	0.226881	N	0.0909091	0.333333	0.0909091	0.0909091	0.333333	P
6	C6P20	6P20377812	20377812	0.48	0	0	0	0.278	0	0	0	0	0	1	-	-	-	1	0.25	0.0714286	0.0714286	0.0714286	0.25	M	0.285714	0.08	0.08	0.08	0.285714	M
6	C6P20	6P20377878	20377878	0.42	0	0	0	0.219	0	0	0	0	0	1	-	-	-	1	0.176471	0.0526316	0.0526316	0.0526316	0.176471	M	0.2	0.0588235	0.0588235	0.0588235	0.2	M
6	C6P20	6P20377895	20377895	0	0	0	0.5	0.041	0	0	0	1	0.0416667	-	-	-	-1	-0.021	0.0909091	0.0909091	0.0909091	0.333333	0.333333	Mic	0.0909091	0.0909091	0.0909091	0.333333	0.333333	Mic
6	C6P20	6P20377912	20377912	0	0.219	0	0	0.08	0	0.25	0	0	0.0833333	-	-0.143	-	-	-0.043	0.0212766	0.0666667	0.0212766	0.0212766	0.0666667	P	0.0243902	0.0769231	0.0243902	0.0243902	0.0769231	P
6	C6P20	6P20377916	20377916	0	0	0	0	0.08	0	0	0	0	0	-	-	-	-	1	0.2	0.2	0.2	1	1	Mic	0.2	0.2	0.2	1	1	Mic
6	C6P20	6P20377931	20377931	0	0	0.32	0	0.08	0	0	0	0	0	-	-	1	-	1	0.0344828	0.0344828	0.111111	0.0344828	0.111111	C	0.0344828	0.0344828	0.111111	0.0344828	0.111111	C
6	C6P20	6P20377939	20377939	0	0.117	0	0	0.041	0	0.125	0	0	0.0416667	-	-0.067	-	-	-0.021	0.0105263	0.0322581	0.0105263	0.0105263	0.0322581	P	-	-	-	-	-	N
6	C6P20	6P20377984	20377984	0	0	0.32	0	0.278	0	0	0	0	0	-	-	1	-	1	0.153846	0.153846	0.666667	0.153846	0.666667	C	0.153846	0.153846	0.666667	0.153846	0.666667	C
6	C6P20		Average	0.186667	0.07875	0.0533333	0.0416667	0.18825	0	0.09375	0	0.0833333	0.0347222	1	-0.13675	1	-1	0.679	0.106788	0.134849	0.143866	0.181614			0.130707	0.16992	0.158068	0.199248
6	C6P20		SD	0.220303	0.148625	0.12456	0.144338	0.143192	0	0.185596	0	0.288675	0.0611168	0	0.0957858	0	-	0.468167	0.0939564	0.161239	0.185732	0.280088			0.100473	0.209674	0.188739	0.287277
6	C6P20		CI	0.124646	0.0840911	0.0704751	0.0816652	0.0810172	-	0.105009	-	0.16333	0.0345795	-	0.0938683	-	-	0.264886	0.0531598	0.0912277	0.105086	0.158472			0.0593747	0.123907	0.111536	0.169767
6	C6P26	6P24708873	24708873	0.236	0	0	0	0.464	0.272727	0	0	0	0.115385	-0.158	-	-	-	0.751	0.76	0.168142	0.168142	0.168142	0.76	M	1	0.2	0.2	0.2	1	M
6	C6P26	6P24708878	24708878	0	0	0	0.5	0.038	0	0	0	1	0.0384615	-	-	-	-1	-0.02	0.0909091	0.0909091	0.0909091	0.333333	0.333333	Mic	0.0909091	0.0909091	0.0909091	0.333333	0.333333	Mic
6	C6P26	6P24708892	24708892	0.236	0	0	0	0.464	0.272727	0	0	0	0.115385	-0.158	-	-	-	0.751	0.76	0.168142	0.168142	0.168142	0.76	M	1	0.2	0.2	0.2	1	M
6	C6P26	6P24708964	24708964	0.236	0	0	0	0.464	0.272727	0	0	0	0.115385	-0.158	-	-	-	0.751	0.76	0.168142	0.168142	0.168142	0.76	M	1	0.2	0.2	0.2	1	M
6	C6P26	6P24709001	24709001	0.236	0	0	0	0.464	0.272727	0	0	0	0.115385	-0.158	-	-	-	0.751	0.76	0.168142	0.168142	0.168142	0.76	M	1	0.2	0.2	0.2	1	M
6	C6P26	6P24709013	24709013	0	0	0.32	0	0.074	0	0	0.4	0	0.0769231	-	-	-0.25	-	-0.04	0.0344828	0.0344828	0.111111	0.0344828	0.111111	C	0.0344828	0.0344828	0.111111	0.0344828	0.111111	C
6	C6P26	6P24709034	24709034	0	0.5	0	0	0.286	0	0.555556	0	0	0.192308	-	-0.111	-	-	0.328	0.0909091	0.333333	0.0909091	0.0909091	0.333333	P	0.0909091	0.333333	0.0909091	0.0909091	0.333333	P
6	C6P26	6P24709044	24709044	0	0.105	0	0	0.038	0	0.111111	0	0	0.0384615	-	-0.059	-	-	-0.02	0.00934579	0.0285714	0.00934579	0.00934579	0.0285714	P	0.00934579	0.0285714	0.00934579	0.00934579	0.0285714	P
6	C6P26	6P24709047	24709047	0	0.105	0	0	0.038	0	0.111111	0	0	0.0384615	-	-0.059	-	-	-0.02	0.00934579	0.0285714	0.00934579	0.00934579	0.0285714	P	0.00934579	0.0285714	0.00934579	0.00934579	0.0285714	P
6	C6P26	6P24709063	24709063	0.236	0	0	0	0.464	0.272727	0	0	0	0.115385	-0.158	-	-	-	0.751	0.76	0.168142	0.168142	0.168142	0.76	M	1	0.2	0.2	0.2	1	M
6	C6P26	6P24709067	24709067	0.165	0.494	0	0	0.311	0	0.444444	0	0	0.153846	1	0.1	-	-	0.505	0.00778283	0.236861	0.0979667	0.0979667	0.236861	N	0.001136	0.220446	0.104859	0.104859	0.220446	N
6	C6P26	6P24709165	24709165	0.087	0.494	0	0	0.286	0.0909091	0.444444	0	0	0.192308	-0.048	0.1	-	-	0.328	0.0301552	0.260313	0.0889093	0.0889093	0.260313	N	0.08	0.285714	0.08	0.08	0.285714	P
6	C6P26	6P24709228	24709228	0.236	0	0	0	0.493	0.272727	0	0	0	0.115385	-0.158	-	-	-	0.766	0.292572	0.450549	0.552941	0.450549	0.552941	C	0.5	0.5	0.5	0.5	0.5	N
6	C6P26	6P24709259	24709259	0.236	0	0	0	0.493	0.272727	0	0	0	0.115385	-0.158	-	-	-	0.766	0.292572	0.450549	0.552941	0.450549	0.552941	C	0.5	0.5	0.5	0.5	0.5	N
6	C6P26	6P24709277	24709277	0	0	0	0	0.311	0	0	0	0	0	-	-	-	-	1	0.2	0.2	1	0.2	1	C	0.2	0.2	1	0.2	1	C
6	C6P26	6P24709316	24709316	0	0	0	0	0.311	0	0	0	0	0	-	-	-	-	1	0.2	0.2	1	0.2	1	C	0.2	0.2	1	0.2	1	C
6	C6P26		Average	0.119	0.106125	0.02	0.03125	0.312437	0.125	0.104167	0.025	0.0625	0.0961538	-0.0171111	-0.0058	-0.25	-1	0.52175	0.31613	0.197178	0.277818	0.175381			0.419758	0.213877	0.28103	0.191392
6	C6P26		SD	0.114917	0.196625	0.08	0.125	0.175929	0.136364	0.192316	0.1	0.25	0.0595844	0.383148	0.0988873	-	-	0.375139	0.322392	0.129446	0.322952	0.135019			0.430902	0.141547	0.314409	0.148781
6	C6P26		CI	0.0563085	0.0963446	0.0391993	0.0612489	0.0862037	0.066817	0.0942333	0.0489991	0.122498	0.0291958	0.250319	0.086677	-	-	0.183815	0.157969	0.0634274	0.158244	0.0661581			0.211138	0.0693568	0.154058	0.0729016
7	C7P2173	7P1214715	1214715	0.087	0	0	0	0.482	0.0909091	0	0	0	0.0384615	-0.048	-	-	-	0.92	0.913043	0.189189	0.189189	0.189189	0.913043	M	1	0.2	0.2	0.2	1	M
7	C7P2173	7P1214723	1214723	0.483	0	0	0	0.286	0.454545	0	0	0	0.192308	0.06	-	-	-	0.328	0.257143	0.0731707	0.0731707	0.0731707	0.257143	M	0.290323	0.0810811	0.0810811	0.0810811	0.290323	M
7	C7P2173	7P1214754	1214754	0	0	0.42	0	0.109	0	0	0.2	0	0.0384615	-	-	0.524	-	0.646	0.0526316	0.0526316	0.176471	0.0526316	0.176471	C	0.0526316	0.0526316	0.176471	0.0526316	0.176471	C
7	C7P2173	7P1214763	1214763	0.236	0	0	0	0.109	0.272727	0	0	0	0.115385	-0.158	-	-	-	-0.061	0.0731707	0.0232558	0.0232558	0.0232558	0.0731707	M	0.0810811	0.025641	0.025641	0.025641	0.0810811	M
7	C7P2173	7P1214772	1214772	0	0	0.48	0	0.497	0	0	0.4	0	0.0769231	-	-	0.167	-	0.845	0.666667	0.363636	0.0714286	0.363636	0.666667	M	0.666667	0.363636	0.0714286	0.363636	0.666667	M
7	C7P2173	7P1214781	1214781	0	0	0	0	0.074	0	0	0	0	0	-	-	-	-	1	0.2	0.2	0.2	1	1	Mic	0.2	0.2	0.2	1	1	Mic
7	C7P2173	7P1214793	1214793	0.397	0	0	0	0.204	0.363636	0	0	0	0.153846	0.083	-	-	-	0.246	0.157895	0.047619	0.047619	0.047619	0.157895	M	0.176471	0.0526316	0.0526316	0.0526316	0.176471	M
7	C7P2173	7P1214802	1214802	0	0	0.48	0	0.204	0	0	0	0	0	-	-	1	-	1	0.111111	0.111111	0.428571	0.111111	0.428571	C	0.111111	0.111111	0.428571	0.111111	0.428571	C
7	C7P2173	7P1214871	1214871	0	0	0.42	0	0.109	0	0	0.2	0	0.0384615	-	-	0.524	-	0.646	0.0526316	0.0526316	0.176471	0.0526316	0.176471	C	0.0526316	0.0526316	0.176471	0.0526316	0.176471	C
7	C7P2173	7P1214883	1214883	0.496	0	0.48	0	0.393	0.545455	0	0.4	0	0.307692	-0.1	-	0.167	-	0.218	0.124287	0.166078	0.0772909	0.166078	0.166078	N	0.155327	0.176471	0.0670315	0.176471	0.176471	N
7	C7P2173	7P1214913	1214913	0	0	0	0	0.311	0	0	0	0	0	-	-	-	-	1	0.2	0.2	1	0.2	1	C	0.2	0.2	1	0.2	1	C
7	C7P2173	7P1214931	1214931	0	0.278	0	0	0.109	0	0.111111	0	0	0.0384615	-	0.6	-	-	0.646	0.0285714	0.0909091	0.0285714	0.0285714	0.0909091	P	0.0285714	0.0909091	0.0285714	0.0285714	0.0909091	P
7	C7P2173	7P1214934	1214934	0	0	0.32	0	0.074	0	0	0	0	0	-	-	1	-	1	0.0344828	0.0344828	0.111111	0.0344828	0.111111	C	0.0344828	0.0344828	0.111111	0.0344828	0.111111	C
7	C7P2173	7P1214996	1214996	0	0	0.32	0	0.074	0	0	0	0	0	-	-	1	-	1	0.0344828	0.0344828	0.111111	0.0344828	0.111111	C	0.0344828	0.0344828	0.111111	0.0344828	0.111111	C
7	C7P2173	7P1215018	1215018	0	0	0.48	0	0.142	0	0	0.4	0	0.0769231	-	-	0.167	-	0.458	0.0714286	0.0714286	0.25	0.0714286	0.25	C	0.0714286	0.0714286	0.25	0.0714286	0.25	C
7	C7P2173	7P1215025	1215025	0.434	0	0	0	0.233	0.454545	0	0	0	0.192308	-0.048	-	-	-	0.175	0.189189	0.056	0.056	0.056	0.189189	M	0.212121	0.0619469	0.0619469	0.0619469	0.212121	M
7	C7P2173	7P1215063	1215063	0	0	0	0	0.074	0	0	0	0	0	-	-	-	-	1	0.2	0.2	0.2	1	1	Mic	0.2	0.2	0.2	1	1	Mic
7	C7P2173		Average	0.125471	0.0163529	0.2	0	0.204941	0.128342	0.00653595	0.0941176	0	0.0746606	-0.0351667	0.6	0.568625	-	0.651	0.198043	0.115684	0.189427	0.206135			0.209843	0.118181	0.19071	0.208632
7	C7P2173		SD	0.196994	0.0674249	0.223495	0	0.142609	0.200873	0.0269484	0.159963	0	0.089656	0.0923481	-	0.386587	-	0.359469	0.23785	0.0911824	0.232127	0.311321			0.254113	0.091312	0.23172	0.310587
7	C7P2173		CI	0.0936433	0.0320512	0.106241	-	0.0677907	0.0954873	0.0128102	0.0760403	-	0.042619	0.0738925	-	0.267886	-	0.170878	0.113065	0.0433446	0.110344	0.14799			0.120795	0.0434062	0.110151	0.147641
7	C7P8	7P7137409	7137409	0	0.278	0	0	0.109	0	0.333333	0	0	0.115385	-	-0.2	-	-	-0.061	0.0285714	0.0909091	0.0285714	0.0285714	0.0909091	P	0.0285714	0.0909091	0.0285714	0.0285714	0.0909091	P
7	C7P8	7P7137412	7137412	0	0	0.42	0	0.109	0	0	0.6	0	0.115385	-	-	-0.429	-	-0.061	0.0526316	0.0526316	0.176471	0.0526316	0.176471	C	0.0526316	0.0526316	0.176471	0.0526316	0.176471	C
7	C7P8	7P7137413	7137413	0	0	0.42	0	0.109	0	0	0.6	0	0.115385	-	-	-0.429	-	-0.061	0.0526316	0.0526316	0.176471	0.0526316	0.176471	C	0.0526316	0.0526316	0.176471	0.0526316	0.176471	C
7	C7P8	7P7137438	7137438	0	0	0	0	0.074	0	0	0	0	0	-	-	-	-	1	0.2	0.2	0.2	1	1	Mic	0.2	0.2	0.2	1	1	Mic
7	C7P8	7P7137444	7137444	0	0	0.42	0	0.109	0	0	0.6	0	0.115385	-	-	-0.429	-	-0.061	0.0526316	0.0526316	0.176471	0.0526316	0.176471	C	0.0526316	0.0526316	0.176471	0.0526316	0.176471	C
7	C7P8	7P7137447	7137447	0	0	0	0.5	0.038	0	0	0	1	0.0384615	-	-	-	-1	-0.02	0.0909091	0.0909091	0.0909091	0.333333	0.333333	Mic	0.0909091	0.0909091	0.0909091	0.333333	0.333333	Mic
7	C7P8	7P7137453	7137453	0	0.401	0	0	0.174	0	0.333333	0	0	0.115385	-	0.169	-	-	0.336	0.0485437	0.16129	0.0485437	0.0485437	0.16129	P	0.0485437	0.16129	0.0485437	0.0485437	0.16129	P
7	C7P8	7P7137458	7137458	0	0	0.18	0	0.038	0	0	0.2	0	0.0384615	-	-	-0.111	-	-0.02	0.0169492	0.0169492	0.0526316	0.0169492	0.0526316	C	0.0169492	0.0169492	0.0526316	0.0169492	0.0526316	C
7	C7P8	7P7137465	7137465	0	0	0.42	0	0.109	0	0	0.6	0	0.115385	-	-	-0.429	-	-0.061	0.0526316	0.0526316	0.176471	0.0526316	0.176471	C	0.0526316	0.0526316	0.176471	0.0526316	0.176471	C
7	C7P8	7P7137474	7137474	0	0.198	0	0	0.074	0	0.222222	0	0	0.0769231	-	-0.125	-	-	-0.04	0.0188679	0.0588235	0.0188679	0.0188679	0.0588235	P	0.0188679	0.0588235	0.0188679	0.0188679	0.0588235	P
7	C7P8	7P7137480	7137480	0	0.278	0	0	0.109	0	0.333333	0	0	0.115385	-	-0.2	-	-	-0.061	0.0285714	0.0909091	0.0285714	0.0285714	0.0909091	P	0.0285714	0.0909091	0.0285714	0.0285714	0.0909091	P
7	C7P8	7P7137481	7137481	0	0	0.42	0	0.109	0	0	0.6	0	0.115385	-	-	-0.429	-	-0.061	0.0526316	0.0526316	0.176471	0.0526316	0.176471	C	0.0526316	0.0526316	0.176471	0.0526316	0.176471	C
7	C7P8	7P7137489	7137489	0	0	0.42	0	0.109	0	0	0.6	0	0.115385	-	-	-0.429	-	-0.061	0.0526316	0.0526316	0.176471	0.0526316	0.176471	C	0.0526316	0.0526316	0.176471	0.0526316	0.176471	C
7	C7P8	7P7137500	7137500	0	0	0.32	0	0.074	0	0	0.4	0	0.0769231	-	-	-0.25	-	-0.04	0.0344828	0.0344828	0.111111	0.0344828	0.111111	C	0.0344828	0.0344828	0.111111	0.0344828	0.111111	C
7	C7P8	7P7137513	7137513	0.496	0	0	0	0.355	0.181818	0	0	0	0.0769231	0.633	-	-	-	0.783	0.375	0.1	0.1	0.1	0.375	M	0.44	0.113402	0.113402	0.113402	0.44	M
7	C7P8	7P7137516	7137516	0	0	0.32	0	0.074	0	0	0.4	0	0.0769231	-	-	-0.25	-	-0.04	0.0344828	0.0344828	0.111111	0.0344828	0.111111	C	0.0344828	0.0344828	0.111111	0.0344828	0.111111	C
7	C7P8	7P7137532	7137532	0	0	0.5	0	0.174	0	0	0.6	0	0.115385	-	-	-0.2	-	0.336	0.0909091	0.0909091	0.333333	0.0909091	0.333333	C	0.0909091	0.0909091	0.333333	0.0909091	0.333333	C
7	C7P8	7P7137552	7137552	0	0	0.42	0	0.109	0	0	0.6	0	0.115385	-	-	-0.429	-	-0.061	0.0526316	0.0526316	0.176471	0.0526316	0.176471	C	0.0526316	0.0526316	0.176471	0.0526316	0.176471	C
7	C7P8	7P7137554	7137554	0.434	0	0	0	0.233	0.0909091	0	0	0	0.0384615	0.79	-	-	-	0.835	0.189189	0.056	0.056	0.056	0.189189	M	0.241379	0.0693069	0.0693069	0.0693069	0.241379	M
7	C7P8	7P7137559	7137559	0	0	0.18	0	0.038	0	0	0.2	0	0.0384615	-	-	-0.111	-	-0.02	0.0169492	0.0169492	0.0526316	0.0169492	0.0526316	C	0.0169492	0.0169492	0.0526316	0.0169492	0.0526316	C
7	C7P8	7P7137564	7137564	0	0	0.42	0	0.109	0	0	0.6	0	0.115385	-	-	-0.429	-	-0.061	0.0526316	0.0526316	0.176471	0.0526316	0.176471	C	0.0526316	0.0526316	0.176471	0.0526316	0.176471	C
7	C7P8	7P7137591	7137591	0	0.444	0	0	0.204	0	0.444444	0	0	0.153846	-	0	-	-	0.246	0.0588235	0.2	0.0588235	0.0588235	0.2	P	0.0588235	0.2	0.0588235	0.0588235	0.2	P
7	C7P8	7P7137595	7137595	0	0.105	0	0	0.038	0	0.111111	0	0	0.0384615	-	-0.059	-	-	-0.02	0.00934579	0.0285714	0.00934579	0.00934579	0.0285714	P	0.00934579	0.0285714	0.00934579	0.00934579	0.0285714	P
7	C7P8	7P7137621	7137621	0	0	0.48	0	0.204	0	0	0.4	0	0.0769231	-	-	0.167	-	0.623	0.111111	0.111111	0.428571	0.111111	0.428571	C	0.111111	0.111111	0.428571	0.111111	0.428571	C
7	C7P8	7P7137647	7137647	0	0.105	0	0	0.038	0	0.111111	0	0	0.0384615	-	-0.059	-	-	-0.02	0.00934579	0.0285714	0.00934579	0.00934579	0.0285714	P	0.00934579	0.0285714	0.00934579	0.00934579	0.0285714	P
7	C7P8	7P7137650	7137650	0	0	0.48	0	0.142	0	0	0.8	0	0.153846	-	-	-0.667	-	-0.083	0.0714286	0.0714286	0.25	0.0714286	0.25	C	0.0714286	0.0714286	0.25	0.0714286	0.25	C
7	C7P8	7P7137663	7137663	0.087	0	0	0	0.038	0.0909091	0	0	0	0.0384615	-0.048	-	-	-	-0.02	0.0232558	0.00763359	0.00763359	0.00763359	0.0232558	M	0.0285714	0.00934579	0.00934579	0.00934579	0.0285714	M
7	C7P8	7P7137669	7137669	0	0	0.48	0	0.142	0	0	0.8	0	0.153846	-	-	-0.667	-	-0.083	0.0714286	0.0714286	0.25	0.0714286	0.25	C	0.0714286	0.0714286	0.25	0.0714286	0.25	C
7	C7P8	7P7137673	7137673	0	0	0.48	0	0.142	0	0	0.8	0	0.153846	-	-	-0.667	-	-0.083	0.0714286	0.0714286	0.25	0.0714286	0.25	C	0.0714286	0.0714286	0.25	0.0714286	0.25	C
7	C7P8	7P7137680	7137680	0	0	0.42	0	0.109	0	0	0.6	0	0.115385	-	-	-0.429	-	-0.061	0.0526316	0.0526316	0.176471	0.0526316	0.176471	C	0.0526316	0.0526316	0.176471	0.0526316	0.176471	C
7	C7P8	7P7137682	7137682	0.087	0.494	0	0	0.334	0.0909091	0.666667	0	0	0.269231	-0.048	-0.35	-	-	0.193	0.0478446	0.358016	0.111319	0.111319	0.358016	N	0.102041	0.384615	0.102041	0.102041	0.384615	P
7	C7P8	7P7137701	7137701	0.434	0.444	0	0	0.406	0.0909091	0.444444	0	0	0.192308	0.79	0	-	-	0.526	0.11024	0.120662	0.0886772	0.0886772	0.120662	N	0.151751	0.112222	0.0994518	0.0994518	0.151751	N
7	C7P8	7P7137708	7137708	0	0	0.48	0	0.142	0	0	0.8	0	0.153846	-	-	-0.667	-	-0.083	0.0714286	0.0714286	0.25	0.0714286	0.25	C	0.0714286	0.0714286	0.25	0.0714286	0.25	C
7	C7P8	7P7137740	7137740	0	0	0.48	0	0.142	0	0	0.8	0	0.153846	-	-	-0.667	-	-0.083	0.0714286	0.0714286	0.25	0.0714286	0.25	C	0.0714286	0.0714286	0.25	0.0714286	0.25	C
7	C7P8	7P7137755	7137755	0	0	0.48	0	0.142	0	0	0.8	0	0.153846	-	-	-0.667	-	-0.083	0.0714286	0.0714286	0.25	0.0714286	0.25	C	0.0714286	0.0714286	0.25	0.0714286	0.25	C
7	C7P8	7P7137760	7137760	0	0	0.5	0	0.174	0	0	0.6	0	0.115385	-	-	-0.2	-	0.336	0.0909091	0.0909091	0.333333	0.0909091	0.333333	C	0.0909091	0.0909091	0.333333	0.0909091	0.333333	C
7	C7P8	7P7137765	7137765	0	0	0.48	0	0.142	0	0	0.8	0	0.153846	-	-	-0.667	-	-0.083	0.0714286	0.0714286	0.25	0.0714286	0.25	C	0.0714286	0.0714286	0.25	0.0714286	0.25	C
7	C7P8	7P7137775	7137775	0.434	0	0	0	0.233	0.0909091	0	0	0	0.0384615	0.79	-	-	-	0.835	0.189189	0.056	0.056	0.056	0.189189	M	0.241379	0.0693069	0.0693069	0.0693069	0.241379	M
7	C7P8	7P7137797	7137797	0.434	0	0	0	0.233	0.0909091	0	0	0	0.0384615	0.79	-	-	-	0.835	0.189189	0.056	0.056	0.056	0.189189	M	0.241379	0.0693069	0.0693069	0.0693069	0.241379	M
7	C7P8	7P7137799	7137799	0.483	0	0.48	0	0.464	0.272727	0	0.8	0	0.269231	0.436	-	-0.667	-	0.419	0.159796	0.247637	0.169417	0.247637	0.247637	N	0.175266	0.2529	0.163345	0.2529	0.2529	N
7	C7P8	7P7137816	7137816	0.087	0	0	0	0.038	0.0909091	0	0	0	0.0384615	-0.048	-	-	-	-0.02	0.0232558	0.00763359	0.00763359	0.00763359	0.0232558	M	-	-	-	-	-	N
7	C7P8	7P7137825	7137825	0	0	0.48	0	0.142	0	0	0.8	0	0.153846	-	-	-0.667	-	-0.083	0.0714286	0.0714286	0.25	0.0714286	0.25	C	0.0714286	0.0714286	0.25	0.0714286	0.25	C
7	C7P8	7P7137830	7137830	0	0	0.48	0	0.142	0	0	0.8	0	0.153846	-	-	-0.667	-	-0.083	0.0714286	0.0714286	0.25	0.0714286	0.25	C	0.0714286	0.0714286	0.25	0.0714286	0.25	C
7	C7P8	7P7137848	7137848	0	0	0.48	0	0.142	0	0	0.8	0	0.153846	-	-	-0.667	-	-0.083	0.0714286	0.0714286	0.25	0.0714286	0.25	C	0.0714286	0.0714286	0.25	0.0714286	0.25	C
7	C7P8	7P7137852	7137852	0	0	0.48	0	0.142	0	0	0.8	0	0.153846	-	-	-0.667	-	-0.083	0.0714286	0.0714286	0.25	0.0714286	0.25	C	0.0714286	0.0714286	0.25	0.0714286	0.25	C
7	C7P8	7P7137853	7137853	0	0	0	0	0.269	0	0	0	0	0	-	-	-	-	1	0.2	0.2	1	0.2	1	C	0.2	0.2	1	0.2	1	C
7	C7P8		Average	0.0646957	0.0597174	0.261304	0.0108696	0.147391	0.0237154	0.0652174	0.386957	0.0217391	0.10786	0.453889	-0.0915556	-0.457857	-1	0.140413	0.0794594	0.0829295	0.171883	0.0895977			0.0882208	0.0863463	0.176654	0.0927924
7	C7P8		SD	0.153688	0.137509	0.221687	0.073721	0.0957073	0.0556613	0.152844	0.343582	0.147442	0.0599252	0.393694	0.149251	0.22631	-	0.339901	0.0679463	0.0659981	0.161219	0.149354			0.0815003	0.0682766	0.160269	0.150463
7	C7P8		CI	0.0444129	0.0397374	0.0640632	0.021304	0.0276576	0.016085	0.0441691	0.0992885	0.0426079	0.0173172	0.257209	0.0975087	0.0838249	-	0.0982248	0.0196352	0.0190722	0.0465892	0.0431605			0.0238123	0.0199487	0.0468264	0.0439614
7	C7P13	7P11128609	11128609	0.298	0	0	0	0.142	0.363636	0	0	0	0.153846	-0.222	-	-	-	-0.083	0.1	0.03125	0.03125	0.03125	0.1	M	0.1	0.03125	0.03125	0.03125	0.1	M
7	C7P13	7P11128626	11128626	0.397	0	0	0	0.426	0.363636	0	0	0	0.153846	0.083	-	-	-	0.639	0.571429	0.137931	0.137931	0.137931	0.571429	M	0.571429	0.137931	0.137931	0.137931	0.571429	M
7	C7P13	7P11128644	11128644	0	0.346	0	0	0.426	0	0	0	0	0	-	1	-	-	1	0.588235	0.2	0.421053	0.421053	0.588235	M	0.5	0.5	0.5	0.5	0.5	N
7	C7P13	7P11128659	11128659	0.298	0	0	0	0.142	0.363636	0	0	0	0.153846	-0.222	-	-	-	-0.083	0.1	0.03125	0.03125	0.03125	0.1	M	0.1	0.03125	0.03125	0.03125	0.1	M
7	C7P13	7P11128660	11128660	0	0.346	0	0	0.426	0	0	0	0	0	-	1	-	-	1	0.588235	0.2	0.421053	0.421053	0.588235	M	0.5	0.5	0.5	0.5	0.5	N
7	C7P13	7P11128666	11128666	0	0.278	0	0	0.109	0	0.111111	0	0	0.0384615	-	0.6	-	-	0.646	0.0285714	0.0909091	0.0285714	0.0285714	0.0909091	P	-	-	-	-	-	N
7	C7P13	7P11128687	11128687	0	0.346	0	0	0.447	0	0	0	0	0	-	1	-	-	1	0.386393	0.136842	0.55351	0.61105	0.61105	Mic	0.333333	0.333333	0.636364	0.636364	0.636364	C
7	C7P13	7P11128704	11128704	0.351	0	0	0	0.174	0.454545	0	0	0	0.192308	-0.294	-	-	-	-0.106	0.128205	0.0393701	0.0393701	0.0393701	0.128205	M	0.128205	0.0393701	0.0393701	0.0393701	0.128205	M
7	C7P13	7P11128708	11128708	0.397	0	0	0	0.204	0.363636	0	0	0	0.153846	0.083	-	-	-	0.246	0.157895	0.047619	0.047619	0.047619	0.157895	M	0.157895	0.047619	0.047619	0.047619	0.157895	M
7	C7P13	7P11128709	11128709	0	0.346	0	0	0.426	0	0	0	0	0	-	1	-	-	1	0.588235	0.2	0.421053	0.421053	0.588235	M	0.5	0.5	0.5	0.5	0.5	N
7	C7P13	7P11128714	11128714	0	0	0	0.5	0.038	0	0	0	1	0.0384615	-	-	-	-1	-0.02	0.0909091	0.0909091	0.0909091	0.333333	0.333333	Mic	0.0909091	0.0909091	0.0909091	0.333333	0.333333	Mic
7	C7P13	7P11128734	11128734	0	0.346	0	0	0.426	0	0	0	0	0	-	1	-	-	1	0.588235	0.2	0.421053	0.421053	0.588235	M	0.5	0.5	0.5	0.5	0.5	N
7	C7P13	7P11128745	11128745	0	0.346	0	0	0.426	0	0	0	0	0	-	1	-	-	1	0.588235	0.2	0.421053	0.421053	0.588235	M	0.5	0.5	0.5	0.5	0.5	N
7	C7P13	7P11128821	11128821	0.087	0	0	0	0.482	0.0909091	0	0	0	0.0384615	-0.048	-	-	-	0.92	0.913043	0.189189	0.189189	0.189189	0.913043	M	0.913043	0.189189	0.189189	0.189189	0.913043	M
7	C7P13	7P11128831	11128831	0	0.346	0	0	0.426	0	0	0	0	0	-	1	-	-	1	0.588235	0.2	0.421053	0.421053	0.588235	M	0.5	0.5	0.5	0.5	0.5	N
7	C7P13	7P11128839	11128839	0	0.346	0	0	0.426	0	0	0	0	0	-	1	-	-	1	0.588235	0.2	0.421053	0.421053	0.588235	M	0.5	0.5	0.5	0.5	0.5	N
7	C7P13	7P11128851	11128851	0.087	0	0	0	0.038	0.0909091	0	0	0	0.0384615	-0.048	-	-	-	-0.02	0.0232558	0.00763359	0.00763359	0.00763359	0.0232558	M	0.0232558	0.00763359	0.00763359	0.00763359	0.0232558	M
7	C7P13	7P11128854	11128854	0	0	0	0	0.311	0	0	0	0	0	-	-	-	-	1	0.2	0.2	1	0.2	1	C	0.2	0.2	1	0.2	1	C
7	C7P13	7P11128881	11128881	0	0.346	0	0	0.426	0	0	0	0	0	-	1	-	-	1	0.588235	0.2	0.421053	0.421053	0.588235	M	0.5	0.5	0.5	0.5	0.5	N
7	C7P13	7P11128938	11128938	0	0.198	0	0	0.393	0	0.222222	0	0	0.0769231	-	-0.125	-	-	0.805	0.542857	0.324675	0.459459	0.459459	0.542857	M	0.5	0.5	0.5	0.5	0.5	N
7	C7P13	7P11128944	11128944	0	0.364	0	0	0.437	0	0.111111	0	0	0.0384615	-	0.695	-	-	0.912	0.565785	0.21791	0.421619	0.421619	0.565785	M	0.5	0.5	0.5	0.5	0.5	N
7	C7P13	7P11128978	11128978	0.087	0	0	0	0.482	0.0909091	0	0	0	0.0384615	-0.048	-	-	-	0.92	0.913043	0.189189	0.189189	0.189189	0.913043	M	0.913043	0.189189	0.189189	0.189189	0.913043	M
7	C7P13	7P11128998	11128998	0	0.198	0	0	0.074	0	0.222222	0	0	0.0769231	-	-0.125	-	-	-0.04	0.0188679	0.0588235	0.0188679	0.0188679	0.0588235	P	-	-	-	-	-	N
7	C7P13	7P11129007	11129007	0	0.346	0	0	0.426	0	0	0	0	0	-	1	-	-	1	0.588235	0.2	0.421053	0.421053	0.588235	M	0.5	0.5	0.5	0.5	0.5	N
7	C7P13		Average	0.0834167	0.187417	0	0.0208333	0.322208	0.0909091	0.0277778	0	0.0416667	0.0496795	-0.0895	0.788929	-	-1	0.655667	0.418099	0.149729	0.29316	0.272325			0.410505	0.308985	0.359123	0.333779
7	C7P13		SD	0.143214	0.167117	0	0.102062	0.156342	0.156314	0.0675465	0	0.204124	0.063634	0.142233	0.407672	-	-	0.455334	0.278826	0.0807575	0.240837	0.189584			0.244734	0.207644	0.260251	0.212864
7	C7P13		CI	0.0572964	0.0668596	-	0.0408326	0.0625486	0.0625375	0.0270237	-	0.0816652	0.0254584	0.0985608	0.213548	-	-	0.182168	0.111551	0.0323091	0.096353	0.0758482			0.102266	0.0867672	0.10875	0.0889484
7	C7P19	7P19024974	19024974	0	0	0	0	0.311	0	0	0	0	0	-	-	-	-	1	0.2	0.2	1	0.2	1	C	0.2	0.2	1	0.2	1	C
7	C7P19	7P19024991	19024991	0	0	0.32	0	0.26	0	0	0	0	0	-	-	1	-	1	0.153846	0.153846	0.666667	0.153846	0.666667	C	0.153846	0.153846	0.666667	0.153846	0.666667	C
7	C7P19	7P19024999	19024999	0.087	0	0	0	0.038	0.0909091	0	0	0	0.0384615	-0.048	-	-	-	-0.02	0.0232558	0.00763359	0.00763359	0.00763359	0.0232558	M	-	-	-	-	-	N
7	C7P19	7P19025027	19025027	0	0	0	0	0.074	0	0	0	0	0	-	-	-	-	1	0.2	0.2	0.2	1	1	Mic	0.2	0.2	0.2	1	1	Mic
7	C7P19	7P19025075	19025075	0	0	0	0	0.311	0	0	0	0	0	-	-	-	-	1	0.2	0.2	1	0.2	1	C	0.2	0.2	1	0.2	1	C
7	C7P19	7P19025080	19025080	0.087	0	0	0	0.482	0.0909091	0	0	0	0.0384615	-0.048	-	-	-	0.92	0.913043	0.189189	0.189189	0.189189	0.913043	M	1	0.2	0.2	0.2	1	M
7	C7P19	7P19025099	19025099	0.165	0	0	0	0.473	0.181818	0	0	0	0.0769231	-0.1	-	-	-	0.838	0.833333	0.178571	0.178571	0.178571	0.833333	M	0.904762	0.188119	0.188119	0.188119	0.904762	M
7	C7P19	7P19025113	19025113	0	0.105	0	0	0.038	0	0.111111	0	0	0.0384615	-	-0.059	-	-	-0.02	0.00934579	0.0285714	0.00934579	0.00934579	0.0285714	P	0.00934579	0.0285714	0.00934579	0.00934579	0.0285714	P
7	C7P19	7P19025117	19025117	0.165	0	0	0	0.074	0	0	0	0	0	1	-	-	-	1	0.047619	0.0153846	0.0153846	0.0153846	0.047619	M	0.0526316	0.0169492	0.0169492	0.0169492	0.0526316	M
7	C7P19	7P19025170	19025170	0	0	0	0	0.311	0	0	0	0	0	-	-	-	-	1	0.2	0.2	1	0.2	1	C	0.2	0.2	1	0.2	1	C
7	C7P19	7P19025180	19025180	0.087	0	0	0	0.482	0.0909091	0	0	0	0.0384615	-0.048	-	-	-	0.92	0.913043	0.189189	0.189189	0.189189	0.913043	M	1	0.2	0.2	0.2	1	M
7	C7P19	7P19025186	19025186	0	0.105	0	0	0.038	0	0.111111	0	0	0.0384615	-	-0.059	-	-	-0.02	0.00934579	0.0285714	0.00934579	0.00934579	0.0285714	P	0.00934579	0.0285714	0.00934579	0.00934579	0.0285714	P
7	C7P19	7P19025196	19025196	0.087	0	0	0	0.038	0.0909091	0	0	0	0.0384615	-0.048	-	-	-	-0.02	0.0232558	0.00763359	0.00763359	0.00763359	0.0232558	M	0.025641	0.00840336	0.00840336	0.00840336	0.025641	M
7	C7P19	7P19025197	19025197	0.087	0	0	0	0.038	0.0909091	0	0	0	0.0384615	-0.048	-	-	-	-0.02	0.0232558	0.00763359	0.00763359	0.00763359	0.0232558	M	0.025641	0.00840336	0.00840336	0.00840336	0.025641	M
7	C7P19	7P19025227	19025227	0	0	0	0	0.311	0	0	0	0	0	-	-	-	-	1	0.2	0.2	1	0.2	1	C	0.2	0.2	1	0.2	1	C
7	C7P19	7P19025335	19025335	0	0	0	0.5	0.038	0	0	0	1	0.0384615	-	-	-	-1	-0.02	0.0909091	0.0909091	0.0909091	0.333333	0.333333	Mic	0.0909091	0.0909091	0.0909091	0.333333	0.333333	Mic
7	C7P19	7P19025354	19025354	0	0	0	0	0.311	0	0	0	0	0	-	-	-	-	1	0.2	0.2	1	0.2	1	C	0.2	0.2	1	0.2	1	C
7	C7P19	7P19025375	19025375	0.188	0	0	0	0.081	0.3	0	0	0	0.125	-0.593	-	-	-	-0.534	0.0555556	0.0178571	0.0178571	0.0178571	0.0555556	M	0.0625	0.02	0.02	0.02	0.0625	M
7	C7P19	7P19025380	19025380	0.095	0	0	0	0.039	0.1	0	0	0	0.04	-0.053	-	-	-	-0.02	0.025641	0.00840336	0.00840336	0.00840336	0.025641	M	0.0285714	0.00934579	0.00934579	0.00934579	0.0285714	M
7	C7P19	7P19025383	19025383	0.463	0	0	0	0.393	0.363636	0	0	0	0.153846	0.214	-	-	-	0.609	0.466667	0.118644	0.118644	0.118644	0.466667	M	0.428571	0.111111	0.111111	0.111111	0.428571	M
7	C7P19	7P19025384	19025384	0.087	0	0	0	0.038	0.0909091	0	0	0	0.0384615	-0.048	-	-	-	-0.02	0.0232558	0.00763359	-0.00763359	0.00763359	0.0232558	M	0.025641	0.00840336	-0.00840336	0.00840336	0.025641	M
7	C7P19	7P19025385	19025385	0	0	0.42	0	0.233	0	0	0.2	0	0.0384615	-	-	0.524	-	0.835	0.132075	0.132075	0.538462	0.132075	0.538462	C	0.132075	0.132075	0.538462	0.132075	0.538462	C
7	C7P19	7P19025390	19025390	0.087	0.198	0	0	0.464	0.0909091	0.222222	0	0	0.115385	-0.048	-0.125	-	-	0.751	0.38154	0.309474	0.475776	0.525032	0.525032	Mic	0.459459	0.324675	0.459459	0.542857	0.542857	Mic
7	C7P19	7P19025408	19025408	0	0.105	0	0	0.038	0	0.111111	0	0	0.0384615	-	-0.059	-	-	-0.02	0.00934579	0.0285714	0.00934579	0.00934579	0.0285714	P	0.00934579	0.0285714	0.00934579	0.00934579	0.0285714	P
7	C7P19		Average	0.0702083	0.021375	0.0308333	0.0208333	0.20475	0.0659091	0.0231481	0.00833333	0.0416667	0.0389263	0.011	-0.0755	0.762	-1	0.506625	0.222264	0.113325	0.322182	0.163337			0.244273	0.119911	0.336411	0.172212
7	C7P19		SD	0.103812	0.0516315	0.105497	0.102062	0.172961	0.0975536	0.056553	0.0408248	0.204124	0.0417188	0.359915	0.033	0.336583	-	0.517345	0.282633	0.0927337	0.397627	0.219313			0.311891	0.0942076	0.399987	0.222974
7	C7P19		CI	0.0415327	0.0206565	0.042207	0.0408326	0.0691977	0.0390289	0.0226255	0.016333	0.0816652	0.0166907	0.203638	0.0323394	0.466471	-	0.206977	0.113075	0.0371005	0.159081	0.0877417			0.127464	0.0385008	0.163467	0.0911254
7	C7P23	7P20541603	20541603	0	0	0	0	0.48	0	0	0	0	0	-	-	-	-	1	1	0.2	0.2	0.2	1	M	1	0.2	0.2	0.2	1	M
7	C7P23	7P20541609	20541609	0.397	0	0	0	0.204	0.181818	0	0	0	0.0769231	0.542	-	-	-	0.623	0.157895	0.047619	0.047619	0.047619	0.157895	M	0.157895	0.047619	0.047619	0.047619	0.157895	M
7	C7P23	7P20541625	20541625	0	0	0	0	0.488	0	0	0	0	0	-	-	-	-	1	1	0.2	0.2	0.2	1	M	1	0.2	0.2	0.2	1	M
7	C7P23	7P20541633	20541633	0.397	0	0	0	0.204	0.181818	0	0	0	0.0769231	0.542	-	-	-	0.623	0.157895	0.047619	0.047619	0.047619	0.157895	M	0.157895	0.047619	0.047619	0.047619	0.157895	M
7	C7P23	7P20541635	20541635	0	0	0	0	0.488	0	0	0	0	0	-	-	-	-	1	1	0.2	0.2	0.2	1	M	1	0.2	0.2	0.2	1	M
7	C7P23	7P20541676	20541676	0	0	0	0	0.488	0	0	0	0	0	-	-	-	-	1	1	0.2	0.2	0.2	1	M	1	0.2	0.2	0.2	1	M
7	C7P23	7P20541910	20541910	0.087	0	0	0	0.038	0.0909091	0	0	0	0.0384615	-0.048	-	-	-	-0.02	0.0232558	0.00763359	0.00763359	0.00763359	0.0232558	M	0.0232558	0.00763359	0.00763359	0.00763359	0.0232558	M
7	C7P23	7P20541931	20541931	0.087	0	0	0	0.038	0.0909091	0	0	0	0.0384615	-0.048	-	-	-	-0.02	0.0232558	0.00763359	0.00763359	0.00763359	0.0232558	M	0.0232558	0.00763359	0.00763359	0.00763359	0.0232558	M
7	C7P23	7P20541968	20541968	0.483	0	0	0	0.286	0.272727	0	0	0	0.115385	0.436	-	-	-	0.597	0.257143	0.0731707	0.0731707	0.0731707	0.257143	M	0.257143	0.0731707	0.0731707	0.0731707	0.257143	M
7	C7P23	7P20541969	20541969	0.483	0	0	0	0.286	0.272727	0	0	0	0.115385	0.436	-	-	-	0.597	0.257143	0.0731707	0.0731707	0.0731707	0.257143	M	0.257143	0.0731707	0.0731707	0.0731707	0.257143	M
7	C7P23	7P20541977	20541977	0.351	0	0	0	0.174	0.272727	0	0	0	0.115385	0.224	-	-	-	0.336	0.128205	0.0393701	0.0393701	0.0393701	0.128205	M	0.128205	0.0393701	0.0393701	0.0393701	0.128205	M
7	C7P23	7P20541982	20541982	0	0	0	0.5	0.038	0	0	0	1	0.0384615	-	-	-	-1	-0.02	0.0909091	0.0909091	0.0909091	0.333333	0.333333	Mic	0.0909091	0.0909091	0.0909091	0.333333	0.333333	Mic
7	C7P23	7P20542019	20542019	0.087	0	0	0	0.038	0.0909091	0	0	0	0.0384615	-0.048	-	-	-	-0.02	0.0232558	0.00763359	0.00763359	0.00763359	0.0232558	M	0.0232558	0.00763359	0.00763359	0.00763359	0.0232558	M
7	C7P23		Average	0.182462	0	0	0.0384615	0.25	0.111888	0	0	0.0769231	0.0502959	0.2545	-	-	-1	0.515077	0.393766	0.0919046	0.0919046	0.110553			0.393766	0.0919046	0.0919046	0.110553
7	C7P23		SD	0.203082	0	0	0.138675	0.186013	0.112288	0	0	0.27735	0.0454666	0.269032	-	-	-	0.423735	0.427469	0.0792824	0.0792824	0.10376			0.427469	0.0792824	0.0792824	0.10376
7	C7P23		CI	0.110394	-	-	0.0753832	0.101116	0.0610394	-	-	0.150766	0.0247155	0.186426	-	-	-	0.230341	0.232371	0.0430976	0.0430976	0.0564037			0.232371	0.0430976	0.0430976	0.0564037
8	C8P1	8P44289	44289	0	0	0	0	0.074	0	0	0	0	0	-	-	-	-	1	0.2	0.2	0.2	1	1	Mic	0.2	0.2	0.2	1	1	Mic
8	C8P1	8P44309	44309	0.351	0.278	0	0	0.453	0.454545	0.333333	0	0	0.307692	-0.294	-0.2	-	-	0.32	0.030633	0.0716685	0.767857	0.302632	0.767857	C	0.241379	0.037037	0.894737	0.241379	0.894737	C
8	C8P1	8P44312	44312	0	0	0	0	0.074	0	0	0	0	0	-	-	-	-	1	0.2	0.2	0.2	1	1	Mic	0.2	0.2	0.2	1	1	Mic
8	C8P1	8P44331	44331	0.397	0	0	0	0.426	0.363636	0	0	0	0.153846	0.083	-	-	-	0.639	0.571429	0.137931	0.137931	0.137931	0.571429	M	1	0.2	0.2	0.2	1	M
8	C8P1	8P44335	44335	0.087	0	0	0	0.038	0.0909091	0	0	0	0.0384615	-0.048	-	-	-	-0.02	0.0232558	0.00763359	0.00763359	0.00763359	0.0232558	M	0.0434783	0.0140845	0.0140845	0.0140845	0.0434783	M
8	C8P1	8P44344	44344	0.434	0	0	0	0.411	0.454545	0	0	0	0.192308	-0.048	-	-	-	0.532	0.517241	0.128205	0.128205	0.128205	0.517241	M	0.846154	0.180328	0.180328	0.180328	0.846154	M
8	C8P1	8P44355	44355	0.397	0.105	0	0	0.233	0.363636	0.111111	0	0	0.192308	0.083	-0.059	-	-	0.175	0.12985	0.00460397	0.0578807	0.0578807	0.12985	N	0.00934579	0.0285714	0.00934579	0.00934579	0.0285714	P
8	C8P1	8P44372	44372	0	0	0	0.5	0.038	0	0	0	1	0.0384615	-	-	-	-1	-0.02	0.0909091	0.0909091	0.0909091	0.333333	0.333333	Mic	0.0909091	0.0909091	0.0909091	0.333333	0.333333	Mic
8	C8P1	8P44391	44391	0	0	0	0	0.311	0	0	0	0	0	-	-	-	-	1	0.2	0.2	1	0.2	1	C	0.2	0.2	1	0.2	1	C
8	C8P1	8P44444	44444	0	0	0.48	0	0.204	0	0	0.4	0	0.0769231	-	-	0.167	-	0.623	0.111111	0.111111	0.428571	0.111111	0.428571	C	0.111111	0.111111	0.428571	0.111111	0.428571	C
8	C8P1	8P44499	44499	0	0	0	0	0.074	0	0	0	0	0	-	-	-	-	1	0.2	0.2	0.2	1	1	Mic	0.2	0.2	0.2	1	1	Mic
8	C8P1	8P44501	44501	0	0.105	0	0	0.038	0	0.111111	0	0	0.0384615	-	-0.059	-	-	-0.02	0.00934579	0.0285714	0.00934579	0.00934579	0.0285714	P	0.00934579	0.0285714	0.00934579	0.00934579	0.0285714	P
8	C8P1	8P44504	44504	0.087	0	0	0	0.038	0.0909091	0	0	0	0.0384615	-0.048	-	-	-	-0.02	0.0232558	0.00763359	0.00763359	0.00763359	0.0232558	M	0.0434783	0.0140845	0.0140845	0.0140845	0.0434783	M
8	C8P1	8P44534	44534	0.397	0.198	0	0	0.453	0.363636	0.222222	0	0	0.230769	0.083	-0.125	-	-	0.49	0.0109259	0.125049	0.773134	0.299781	0.773134	C	0.227273	0.0714286	0.928571	0.227273	0.928571	C
8	C8P1	8P44583	44583	0.351	0.105	0	0	0.204	0.454545	0.111111	0	0	0.230769	-0.294	-0.059	-	-	-0.13	0.10107	0.0016632	0.04947	0.04947	0.10107	N	0.00934579	0.0285714	0.00934579	0.00934579	0.0285714	P
8	C8P1	8P44606	44606	0.087	0	0	0	0.038	0.0909091	0	0	0	0.0384615	-0.048	-	-	-	-0.02	0.0232558	0.00763359	0.00763359	0.00763359	0.0232558	M	-	-	-	-	-	N
8	C8P1	8P44609	44609	0.087	0	0	0	0.038	0.0909091	0	0	0	0.0384615	-0.048	-	-	-	-0.02	0.0232558	0.00763359	0.00763359	0.00763359	0.0232558	M	-	-	-	-	-	N
8	C8P1	8P44613	44613	0.087	0	0	0	0.038	0.0909091	0	0	0	0.0384615	-0.048	-	-	-	-0.02	0.0232558	0.00763359	0.00763359	0.00763359	0.0232558	M	-	-	-	-	-	N
8	C8P1	8P44616	44616	0.087	0	0	0	0.038	0.0909091	0	0	0	0.0384615	-0.048	-	-	-	-0.02	0.0232558	0.00763359	0.00763359	0.00763359	0.0232558	M	-	-	-	-	-	N
8	C8P1	8P44676	44676	0.496	0	0	0	0.355	0.545455	0	0	0	0.230769	-0.1	-	-	-	0.35	0.375	0.1	0.1	0.1	0.375	M	0.6	0.142857	0.142857	0.142857	0.6	M
8	C8P1	8P44704	44704	0.087	0	0	0	0.038	0.0909091	0	0	0	0.0384615	-0.048	-	-	-	-0.02	0.0232558	0.00763359	0.00763359	0.00763359	0.0232558	M	0.0434783	0.0140845	0.0140845	0.0140845	0.0434783	M
8	C8P1		Average	0.163429	0.0376667	0.0228571	0.0238095	0.172095	0.17316	0.042328	0.0190476	0.047619	0.0934066	-0.0587857	-0.1004	0.167	-1	0.324714	0.138586	0.0787213	0.199845	0.227768			0.239723	0.103626	0.266839	0.276857
8	C8P1		SD	0.17968	0.077385	0.104745	0.109109	0.162566	0.192643	0.0894164	0.0872872	0.218218	0.0969745	0.115556	0.0625843	-	-	0.41118	0.164922	0.076797	0.292604	0.339649			0.295327	0.0792556	0.340777	0.359175
8	C8P1		CI	0.0768489	0.0330975	0.0447992	0.0466658	0.0695293	0.0823933	0.0382433	0.0373326	0.0933316	0.0414759	0.0605306	0.0548566	-	-	0.175861	0.0705369	0.032846	0.125146	0.145267			0.140387	0.037675	0.161992	0.170738
8	C8P4	8P2427664	2427664	0	0	0	0	0.117	0	0	0	0	0	-	-	-	-	1	0.2	0.2	0.2	1	1	Mic	0.2	0.2	0.2	1	1	Mic
8	C8P4	8P2427684	2427684	0.278	0	0.469	0	0.482	0	0	0.75	0	0.1875	1	-	-0.6	-	0.611	0.502609	0.252174	0.010748	0.252174	0.502609	M	0.777778	0.297297	0.00189753	0.297297	0.777778	M
8	C8P4	8P2427701	2427701	0.375	0	0.469	0	0.305	0.166667	0	0.75	0	0.25	0.556	-	-0.6	-	0.179	0.025641	0.116279	0.120393	0.116279	0.120393	N	0.0457516	0.126761	0.1044	0.126761	0.126761	N
8	C8P4	8P2427727	2427727	0.153	0	0	0	0.061	0.166667	0	0	0	0.0625	-1.182	-	-	-	-1.065	0.0434783	0.0140845	0.0140845	0.0140845	0.0434783	M	-	-	-	-	-	N
8	C8P4	8P2427736	2427736	0	0	0.469	0	0.264	0	0	0.75	0	0.1875	-	-	-0.6	-	0.289	0.116279	0.116279	0.454545	0.116279	0.454545	C	0.116279	0.116279	0.454545	0.116279	0.454545	C
8	C8P4	8P2427744	2427744	0	0.48	0	0	0.219	0	0.8	0	0	0.25	-	-0.667	-	-	-0.143	0.0714286	0.25	0.0714286	0.0714286	0.25	P	0.0714286	0.25	0.0714286	0.0714286	0.25	P
8	C8P4	8P2427807	2427807	0	0	0.469	0	0.264	0	0	0.75	0	0.1875	-	-	-0.6	-	0.289	0.116279	0.116279	0.454545	0.116279	0.454545	C	0.116279	0.116279	0.454545	0.116279	0.454545	C
8	C8P4	8P2427825	2427825	0	0	0.375	0	0.117	0	0	0.5	0	0.125	-	-	-0.333	-	-0.067	0.0434783	0.0434783	0.142857	0.0434783	0.142857	C	0.0434783	0.0434783	0.142857	0.0434783	0.142857	C
8	C8P4	8P2427836	2427836	0.153	0	0	0	0.061	0.166667	0	0	0	0.0625	-0.091	-	-	-	-0.032	0.0434783	0.0140845	0.0140845	0.0140845	0.0434783	M	-	-	-	-	-	N
8	C8P4	8P2427859	2427859	0.278	0	0.469	0	0.482	0	0	0.75	0	0.1875	1	-	-0.6	-	0.611	0.502609	0.252174	0.010748	0.252174	0.502609	M	0.777778	0.297297	0.00189753	0.297297	0.777778	M
8	C8P4	8P2427867	2427867	0	0.48	0	0	0.219	0	0.8	0	0	0.25	-	-0.667	-	-	-0.143	0.0714286	0.25	0.0714286	0.0714286	0.25	P	0.0714286	0.25	0.0714286	0.0714286	0.25	P
8	C8P4	8P2427921	2427921	0	0	0	0	0.117	0	0	0	0	0	-	-	-	-	1	0.2	0.2	0.2	1	1	Mic	0.2	0.2	0.2	1	1	Mic
8	C8P4	8P2427934	2427934	0	0	0	0	0.117	0	0	0	0	0	-	-	-	-	1	0.2	0.2	0.2	1	1	Mic	0.2	0.2	0.2	1	1	Mic
8	C8P4	8P2427952	2427952	0	0	0.375	0	0.117	0	0	0.5	0	0.125	-	-	-0.333	-	-0.067	0.0434783	0.0434783	0.142857	0.0434783	0.142857	C	0.0434783	0.0434783	0.142857	0.0434783	0.142857	C
8	C8P4	8P2427984	2427984	0.278	0	0.469	0	0.482	0	0	0.75	0	0.1875	1	-	-0.6	-	0.611	0.502609	0.252174	0.010748	0.252174	0.502609	M	0.777778	0.297297	0.00189753	0.297297	0.777778	M
8	C8P4		Average	0.101	0.064	0.2376	0	0.228267	0.0333333	0.106667	0.366667	0	0.1375	0.3805	-0.667	-0.53325	-	0.271533	0.178853	0.154699	0.141231	0.290889			0.264727	0.187551	0.15752	0.344694
8	C8P4		SD	0.137913	0.168896	0.232104	0	0.151094	0.0690066	0.281493	0.364332	0	0.0920985	0.877024	0	0.123597	-	0.560498	0.177982	0.0931736	0.146455	0.375734			0.298173	0.0911803	0.150718	0.384888
8	C8P4		CI	0.0697923	0.0854714	0.117459	-	0.0764629	0.0349215	0.142452	0.184374	-	0.0466074	0.701753	-	0.0856468	-	0.283646	0.0900695	0.0471515	0.0741152	0.190144			0.162086	0.0495653	0.0819299	0.209224
8	C8P7	8P3997998	3997998	0.165	0	0	0	0.08	0	0	0	0	0	1	-	-	-	1	0.047619	0.0153846	0.0153846	0.0153846	0.047619	M	0.0526316	0.0169492	0.0169492	0.0169492	0.0526316	M
8	C8P7	8P3998008	3998008	0	0	0	0	0.08	0	0	0	0	0	-	-	-	-	1	0.2	0.2	0.2	1	1	Mic	0.2	0.2	0.2	1	1	Mic
8	C8P7	8P3998012	3998012	0	0	0	0	0.219	0	0	0	0	0	-	-	-	-	1	0.2	0.2	1	0.2	1	C	0.2	0.2	1	0.2	1	C
8	C8P7	8P3998031	3998031	0	0	0	0	0.08	0	0	0	0	0	-	-	-	-	1	0.2	0.2	0.2	1	1	Mic	0.2	0.2	0.2	1	1	Mic
8	C8P7	8P3998069	3998069	0	0	0	0	0.219	0	0	0	0	0	-	-	-	-	1	0.2	0.2	1	0.2	1	C	0.2	0.2	1	0.2	1	C
8	C8P7	8P3998105	3998105	0.397	0.105	0	0	0.588	0.363636	0.111111	0	0	0.208333	0.083	-0.059	-	-	0.645	0.303615	0.216236	0.676654	0.288586	0.676654	C	0.3879	0.291866	0.672862	0.291866	0.672862	C
8	C8P7	8P3998116	3998116	0.397	0.105	0	0	0.431	0.363636	0.111111	0	0	0.208333	0.083	-0.059	-	-	0.517	0.095171	0.159527	0.822401	0.219793	0.822401	C	0.0954337	0.149198	0.85212	0.213244	0.85212	C
8	C8P7	8P3998117	3998117	0	0.475	0	0	0.515	0	0.333333	0	0	0.125	-	0.299	-	-	0.757	0.258337	0.233933	0.720862	0.258337	0.720862	C	0.271211	0.288591	0.699742	0.271211	0.699742	C
8	C8P7	8P3998124	3998124	0	0	0	0	0.219	0	0	0	0	0	-	-	-	-	1	0.2	0.2	1	0.2	1	C	0.2	0.2	1	0.2	1	C
8	C8P7	8P3998130	3998130	0	0	0	0	0.219	0	0	0	0	0	-	-	-	-	1	0.2	0.2	1	0.2	1	C	0.2	0.2	1	0.2	1	C
8	C8P7	8P3998161	3998161	0.087	0	0	0	0.041	0.0909091	0	0	0	0.0416667	-0.048	-	-	-	-0.021	0.0232558	0.00763359	0.00763359	0.00763359	0.0232558	M	0.025641	0.00840336	0.00840336	0.00840336	0.025641	M
8	C8P7	8P3998172	3998172	0.434	0.105	0	0	0.278	0.454545	0.111111	0	0	0.25	-0.048	-0.059	-	-	0.1	0.160344	0.00858516	0.0664273	0.0664273	0.160344	N	0.212121	0.0619469	0.0619469	0.0619469	0.212121	M
8	C8P7	8P3998181	3998181	0	0	0	0.5	0.041	0	0	0	1	0.0416667	-	-	-	-1	-0.021	0.0909091	0.0909091	0.0909091	0.333333	0.333333	Mic	0.0909091	0.0909091	0.0909091	0.333333	0.333333	Mic
8	C8P7	8P3998191	3998191	0	0.444	0	0	0.375	0	0.222222	0	0	0.0833333	-	0.5	-	-	0.778	0.125	0.5	0.125	0.125	0.5	P	0.142857	0.6	0.142857	0.142857	0.6	P
8	C8P7	8P3998196	3998196	0	0.475	0	0	0.353	0	0.333333	0	0	0.125	-	0.299	-	-	0.646	0.113402	0.44	0.113402	0.113402	0.44	P	0.129412	0.52381	0.129412	0.129412	0.52381	P
8	C8P7	8P3998212	3998212	0	0.105	0	0	0.041	0	0.111111	0	0	0.0416667	-	-0.059	-	-	-0.021	0.00934579	0.0285714	0.00934579	0.00934579	0.0285714	P	0.0105263	0.0322581	0.0105263	0.0105263	0.0322581	P
8	C8P7	8P3998214	3998214	0.397	0.198	0	0	0.278	0.363636	0.222222	0	0	0.25	0.083	-0.125	-	-	0.1	0.106097	0.0011236	0.0683453	0.0683453	0.106097	N	0.0817021	7.18442e-05	0.0457516	0.0457516	0.0817021	N
8	C8P7	8P3998215	3998215	0	0.105	0	0	0.041	0	0.111111	0	0	0.0416667	-	-0.059	-	-	-0.021	0.00934579	0.0285714	0.00934579	0.00934579	0.0285714	P	0.0105263	0.0322581	0.0105263	0.0105263	0.0322581	P
8	C8P7	8P3998217	3998217	0.087	0	0	0	0.041	0.0909091	0	0	0	0.0416667	-0.048	-	-	-	-0.021	0.0232558	0.00763359	0.00763359	0.00763359	0.0232558	M	-	-	-	-	-	N
8	C8P7	8P3998235	3998235	0	0	0	0	0.219	0	0	0	0	0	-	-	-	-	1	0.2	0.2	1	0.2	1	C	0.2	0.2	1	0.2	1	C
8	C8P7	8P3998236	3998236	0	0	0	0	0.219	0	0	0	0	0	-	-	-	-	1	0.2	0.2	1	0.2	1	C	0.2	0.2	1	0.2	1	C
8	C8P7	8P3998237	3998237	0	0	0	0	0.219	0	0	0	0	0	-	-	-	-	1	0.2	0.2	1	0.2	1	C	0.2	0.2	1	0.2	1	C
8	C8P7	8P3998239	3998239	0.165	0.278	0	0	0.187	0.181818	0.333333	0	0	0.208333	-0.1	-0.2	-	-	-0.116	0.00460397	0.0523594	0.0448549	0.0448549	0.0523594	N	0.00470958	0.0604922	0.0503282	0.0503282	0.0604922	N
8	C8P7	8P3998286	3998286	0.351	0.105	0	0	0.223	0.272727	0.111111	0	0	0.166667	0.224	-0.059	-	-	0.253	0.10976	0.0184977	0.0413386	0.0413386	0.10976	N	0.121907	0.0204724	0.0457516	0.0457516	0.121907	N
8	C8P7	8P3998304	3998304	0.236	0	0	0	0.117	0.0909091	0	0	0	0.0416667	0.614	-	-	-	0.644	0.0731707	0.0232558	0.0232558	0.0232558	0.0731707	M	0.0810811	0.025641	0.025641	0.025641	0.0810811	M
8	C8P7	8P3998309	3998309	0	0.198	0	0	0.08	0	0	0	0	0	-	1	-	-	1	0.0188679	0.0588235	0.0188679	0.0188679	0.0588235	P	0.0212766	0.0666667	0.0212766	0.0212766	0.0666667	P
8	C8P7	8P3998312	3998312	0	0	0	0	0.219	0	0	0	0	0	-	-	-	-	1	0.2	0.2	1	0.2	1	C	0.2	0.2	1	0.2	1	C
8	C8P7	8P3998313	3998313	0.397	0.438	0	0	0.369	0.363636	0.111111	0	0	0.208333	0.083	0.746	-	-	0.435	0.0664521	0.0420631	0.0833884	0.0833884	0.0833884	N	0.056677	0.0328816	0.0531531	0.0531531	0.056677	N
8	C8P7	8P3998320	3998320	0	0	0	0	0.219	0	0	0	0	0	-	-	-	-	1	0.2	0.2	1	0.2	1	C	0.2	0.2	1	0.2	1	C
8	C8P7	8P3998348	3998348	0	0.105	0	0	0.041	0	0.111111	0	0	0.0416667	-	-0.059	-	-	-0.021	0.00934579	0.0285714	0.00934579	0.00934579	0.0285714	P	0.0105263	0.0322581	0.0105263	0.0105263	0.0322581	P
8	C8P7	8P3998355	3998355	0	0.198	0	0	0.08	0	0.222222	0	0	0.0833333	-	-0.125	-	-	-0.043	0.0188679	0.0588235	0.0188679	0.0188679	0.0588235	P	0.0212766	0.0666667	0.0212766	0.0212766	0.0666667	P
8	C8P7	8P3998357	3998357	0.397	0.198	0	0	0.278	0.363636	0.222222	0	0	0.25	0.083	-0.125	-	-	0.1	0.106097	0.0011236	0.0683453	0.0683453	0.106097	N	0.0817021	7.18442e-05	0.0457516	0.0457516	0.0817021	N
8	C8P7	8P3998402	3998402	0	0.198	0	0	0.08	0	0.222222	0	0	0.0833333	-	-0.125	-	-	-0.043	0.0188679	0.0588235	0.0188679	0.0188679	0.0588235	P	0.0212766	0.0666667	0.0212766	0.0212766	0.0666667	P
8	C8P7	8P3998411	3998411	0	0.492	0	0	0.315	0	0.375	0	0	0.130435	-	0.238	-	-	0.586	0.103448	0.391304	0.103448	0.103448	0.391304	P	0.12	0.473684	0.12	0.12	0.473684	P
8	C8P7	8P3998412	3998412	0.298	0.105	0	0	0.187	0.181818	0.111111	0	0	0.125	0.389	-0.059	-	-	0.33	0.0739637	0.000116564	0.0411919	0.0411919	0.0739637	N	0.0526316	0.0169492	0.0169492	0.0169492	0.0526316	M
8	C8P7	8P3998436	3998436	0	0	0	0.5	0.041	0	0	0	1	0.0416667	-	-	-	-1	-0.021	0.0909091	0.0909091	0.0909091	0.333333	0.333333	Mic	0.0909091	0.0909091	0.0909091	0.333333	0.333333	Mic
8	C8P7	8P3998439	3998439	0	0	0	0	0.08	0	0	0	0	0	-	-	-	-	1	0.2	0.2	0.2	1	1	Mic	0.2	0.2	0.2	1	1	Mic
8	C8P7	8P3998460	3998460	0.529	0.29	0	0	0.379	0.181818	0.111111	0	0	0.125	0.58	0.617	-	-	0.641	0.100878	0.00452624	0.0134918	0.0712721	0.100878	N	0.0861643	0.00633236	-0.0262816	0.0616706	0.0861643	N
8	C8P7		Average	0.114132	0.124263	0	0.0263158	0.202395	0.0885167	0.0946637	0	0.0526316	0.0779939	0.212714	0.12635	-	-1	0.531132	0.120024	0.130719	0.339724	0.189446			0.126514	0.147458	0.346988	0.193594
8	C8P7		SD	0.172309	0.159486	0	0.113147	0.141211	0.144107	0.116689	0	0.226294	0.0857351	0.320191	0.342876	-	0	0.439303	0.0816482	0.126227	0.418247	0.259384			0.0893387	0.146086	0.422325	0.262126
8	C8P7		CI	0.0547853	0.0507084	-	0.0359749	0.0448977	0.0458187	0.037101	-	0.0719498	0.0272593	0.167723	0.150269	-	-	0.139676	0.0259599	0.0401337	0.132981	0.0824706			0.0287864	0.0470713	0.13608	0.0844612
8	C8P13	8P14277656	14277656	0	0	0.32	0	0.074	0	0	0	0	0	-	-	1	-	1	0.0344828	0.0344828	0.111111	0.0344828	0.111111	C	0.0344828	0.0344828	0.111111	0.0344828	0.111111	C
8	C8P13	8P14277701	14277701	0	0	0	0.5	0.038	0	0	0	1	0.0384615	-	-	-	-1	-0.02	0.0909091	0.0909091	0.0909091	0.333333	0.333333	Mic	0.0909091	0.0909091	0.0909091	0.333333	0.333333	Mic
8	C8P13	8P14277706	14277706	0	0.105	0	0	0.038	0	0.111111	0	0	0.0384615	-	-0.059	-	-	-0.02	0.00934579	0.0285714	0.00934579	0.00934579	0.0285714	P	-	-	-	-	-	N
8	C8P13	8P14277747	14277747	0	0	0	0	0.074	0	0	0	0	0	-	-	-	-	1	0.2	0.2	0.2	1	1	Mic	0.2	0.2	0.2	1	1	Mic
8	C8P13	8P14277822	14277822	0	0	0	0	0.074	0	0	0	0	0	-	-	-	-	1	0.2	0.2	0.2	1	1	Mic	0.2	0.2	0.2	1	1	Mic
8	C8P13	8P14277834	14277834	0.165	0	0	0	0.355	0.181818	0	0	0	0.0769231	-0.1	-	-	-	0.783	0.0879121	0.222222	0.941176	0.222222	0.941176	C	0.2	0.2	1	0.2	1	C
8	C8P13	8P14277840	14277840	0.298	0.105	0	0	0.464	0.363636	0.111111	0	0	0.192308	-0.222	-0.059	-	-	0.585	0.656981	0.08594	0.170443	0.170443	0.656981	M	1	0.2	0.2	0.2	1	M
8	C8P13	8P14277842	14277842	0.087	0	0	0	0.038	0.0909091	0	0	0	0.0384615	-0.048	-	-	-	-0.02	0.0232558	0.00763359	0.00763359	0.00763359	0.0232558	M	0.037037	0.0120482	0.0120482	0.0120482	0.037037	M
8	C8P13	8P14277861	14277861	0.087	0	0	0	0.334	0.0909091	0	0	0	0.0384615	-0.048	-	-	-	0.885	0.134953	0.211009	0.970149	0.211009	0.970149	C	0.106234	0.217391	0.953488	0.217391	0.953488	C
8	C8P13	8P14277883	14277883	0.165	0	0	0	0.074	0	0	0	0	0	1	-	-	-	1	0.047619	0.0153846	0.0153846	0.0153846	0.047619	M	0.0769231	0.0243902	0.0243902	0.0243902	0.0769231	M
8	C8P13	8P14277934	14277934	0	0.105	0	0	0.038	0	0.111111	0	0	0.0384615	-	-0.059	-	-	-0.02	0.00934579	0.0285714	0.00934579	0.00934579	0.0285714	P	-	-	-	-	-	N
8	C8P13	8P14277939	14277939	0.087	0	0	0	0.334	0.0909091	0	0	0	0.0384615	-0.048	-	-	-	0.885	0.134953	0.211009	0.970149	0.211009	0.970149	C	0.2	0.2	1	0.2	1	C
8	C8P13	8P14277973	14277973	0.298	0.105	0	0	0.482	0.363636	0.111111	0	0	0.192308	-0.222	-0.059	-	-	0.601	0.223938	0.342244	0.4541	0.548892	0.548892	Mic	0.5	0.5	0.5	0.5	0.5	N
8	C8P13	8P14277985	14277985	0.165	0	0	0	0.355	0.181818	0	0	0	0.0769231	-0.1	-	-	-	0.783	0.0879121	0.222222	0.941176	0.222222	0.941176	C	0.2	0.2	1	0.2	1	C
8	C8P13	8P14278018	14278018	0.165	0	0	0	0.355	0.181818	0	0	0	0.0769231	-0.1	-	-	-	0.783	0.0879121	0.222222	0.941176	0.222222	0.941176	C	0.2	0.2	1	0.2	1	C
8	C8P13	8P14278053	14278053	0	0	0	0.5	0.038	0	0	0	1	0.0384615	-	-	-	-1	-0.02	0.0909091	0.0909091	0.0909091	0.333333	0.333333	Mic	0.0909091	0.0909091	0.0909091	0.333333	0.333333	Mic
8	C8P13	8P14278073	14278073	0.236	0.105	0	0	0.473	0.272727	0.111111	0	0	0.153846	-0.158	-0.059	-	-	0.675	0.724283	0.0948709	0.180915	0.180915	0.724283	M	1	0.2	0.2	0.2	1	M
8	C8P13		Average	0.103118	0.0308824	0.0188235	0.0588235	0.214	0.106952	0.0326797	0	0.117647	0.061086	-0.0046	-0.059	1	-1	0.581176	0.167336	0.135777	0.370819	0.278341			0.275766	0.171342	0.438857	0.310332
8	C8P13		SD	0.107281	0.0493152	0.0776114	0.166053	0.180819	0.129507	0.0521854	0	0.332106	0.062402	0.359047	0	-	0	0.420174	0.207763	0.0990457	0.401523	0.306909			0.314596	0.118124	0.419168	0.30669
8	C8P13		CI	0.050997	0.0234425	0.0368934	0.078935	0.0859543	0.0615625	0.0248069	-	0.15787	0.0296635	0.222536	-	-	-	0.199735	0.0987624	0.0470825	0.190869	0.145893			0.159204	0.0597778	0.212124	0.155204
8	C8P14	8P16570144	16570144	0	0.105	0	0	0.041	0	0.111111	0	0	0.0416667	-	-0.059	-	-	-0.021	0.00934579	0.0285714	0.00934579	0.00934579	0.0285714	P	0.00934579	0.0285714	0.00934579	0.00934579	0.0285714	P
8	C8P14	8P16570181	16570181	0.5	0	0	0	0.305	0.111111	0	0	0	0.0416667	0.778	-	-	-	0.863	0.333333	0.0909091	0.0909091	0.0909091	0.333333	M	1	0.2	0.2	0.2	1	M
8	C8P14	8P16570189	16570189	0	0	0.42	0	0.117	0	0	0.2	0	0.0416667	-	-	0.524	-	0.644	0.0526316	0.0526316	0.176471	0.0526316	0.176471	C	0.0526316	0.0526316	0.176471	0.0526316	0.176471	C
8	C8P14	8P16570190	16570190	0	0	0.42	0	0.117	0	0	0.2	0	0.0416667	-	-	0.524	-	0.644	0.0526316	0.0526316	0.176471	0.0526316	0.176471	C	0.0526316	0.0526316	0.176471	0.0526316	0.176471	C
8	C8P14	8P16570195	16570195	0.346	0	0.32	0	0.375	0	0	0	0	0	1	-	1	-	1	0.0026738	0.205357	0.535459	0.205357	0.535459	C	0.153846	0.153846	0.666667	0.153846	0.666667	C
8	C8P14	8P16570199	16570199	0	0.5	0	-	0.255	0	1	0	-	0.3	-	-1	-	-	-0.176	0.142857	0.333333	0.142857	-	0.333333	P	-	0.333333	0.333333	-	0.333333	P
8	C8P14	8P16570200	16570200	0.5	0	0	-	0.278	0	0	0	-	0	1	-	-	-	1	0.333333	0.142857	0.142857	-	0.333333	M	-	-	-	-	-	N
8	C8P14	8P16570201	16570201	0.375	0	0	0	0.159	0	0	0	0	0	1	-	-	-	1	0.142857	0.0434783	0.0434783	0.0434783	0.142857	M	-	-	-	-	-	N
8	C8P14	8P16570202	16570202	0.375	0	0	0	0.159	0	0	0	0	0	1	-	-	-	1	0.142857	0.0434783	0.0434783	0.0434783	0.142857	M	-	-	-	-	-	N
8	C8P14	8P16570203	16570203	0.198	0	0	0	0.08	0	0	0	0	0	1	-	-	-	1	0.0588235	0.0188679	0.0188679	0.0188679	0.0588235	M	0.142857	0.0434783	0.0434783	0.0434783	0.142857	M
8	C8P14	8P16570208	16570208	0.32	0	0	-	0.391	0	0	0	-	0	1	-	-	-	1	0.666667	0.25	0.25	-	0.666667	M	0.333333	0.142857	0.142857	-	0.333333	M
8	C8P14	8P16570209	16570209	0.278	0	0	0	0.457	0	0	0	0	0	1	-	-	-	1	0.257143	0.44	0.44	0.565217	0.565217	Mic	0.174825	0.411765	0.411765	0.6	0.6	Mic
8	C8P14	8P16570212	16570212	0.278	0	0	0	0.111	0	0	0	0	0	1	-	-	-	1	0.0909091	0.0285714	0.0285714	0.0285714	0.0909091	M	0.142857	0.0434783	0.0434783	0.0434783	0.142857	M
8	C8P14	8P16570213	16570213	0.5	0	0	0	0.332	0.25	0	0	0	0.105263	0.5	-	-	-	0.683	0.333333	0.0909091	0.0909091	0.0909091	0.333333	M	0.6	0.142857	0.142857	0.142857	0.6	M
8	C8P14	8P16570235	16570235	0.48	0	0	0	0.29	0	0	0	0	0	1	-	-	-	1	0.129707	0.22807	0.22807	0.792829	0.792829	Mic	0.272727	0.267606	0.267606	0.705263	0.705263	Mic
8	C8P14	8P16570237	16570237	0.42	0	0	0	0.153	0.2	0	0	0	0.0555556	0.524	-	-	-	0.636	0.176471	0.0526316	0.0526316	0.0526316	0.176471	M	0.333333	0.0909091	0.0909091	0.0909091	0.333333	M
8	C8P14	8P16570239	16570239	0.42	0	0	0	0.393	0.2	0	0	0	0.0769231	0.524	-	-	-	0.805	0.538462	0.132075	0.132075	0.132075	0.538462	M	0.333333	0.0909091	0.0909091	0.0909091	0.333333	M
8	C8P14	8P16570241	16570241	0.375	0.245	0	0	0.278	0.166667	0	0	0	0.0666667	0.556	1	-	-	0.76	0.0808392	0.0088308	0.0700637	0.0700637	0.0808392	N	0.160776	0.000687285	0.0944625	0.0944625	0.160776	N
8	C8P14	8P16570243	16570243	0.245	0.219	0	0	0.208	0	0	0	0	0	1	1	-	-	1	0.0305658	0.0189824	0.046729	0.046729	0.046729	N	0.0212766	0.0666667	0.0212766	0.0212766	0.0666667	P
8	C8P14	8P16570244	16570244	0	0	0.32	0	0.292	0	0	0	0	0	-	-	1	-	1	0.153846	0.153846	0.666667	0.153846	0.666667	C	0.153846	0.153846	0.666667	0.153846	0.666667	C
8	C8P14	8P16570245	16570245	0	0.337	0	0	0.139	0	0.142857	0	0	0.05	-	0.576	-	-	0.64	0.037037	0.12	0.037037	0.037037	0.12	P	0.037037	0.12	0.037037	0.037037	0.12	P
8	C8P14	8P16570246	16570246	0	0.219	0	0	0.057	0	0.25	0	0	0.0588235	-	-0.143	-	-	-0.03	0.0212766	0.0666667	0.0212766	0.0212766	0.0666667	P	0.0212766	0.0666667	0.0212766	0.0212766	0.0666667	P
8	C8P14	8P16570249	16570249	0	0.444	0	-	0.153	0	0	0	-	0	-	1	-	-	1	0.0909091	0.2	0.0909091	-	0.2	P	0.0909091	0.2	0.0909091	-	0.2	P
8	C8P14	8P16570252	16570252	0	0	0.32	-	0.165	0	0	0	-	0	-	-	1	-	1	0.0526316	0.0526316	0.111111	-	0.111111	C	0.0526316	0.0526316	0.111111	-	0.111111	C
8	C8P14	8P16570254	16570254	0.49	0	0	-	0.444	0	0	0	-	0	1	-	-	-	1	0.4	0.166667	0.166667	-	0.4	M	1	0.333333	0.333333	-	1	M
8	C8P14	8P16570291	16570291	0	0.105	0	0	0.041	0	0.111111	0	0	0.0416667	-	-0.059	-	-	-0.021	0.00934579	0.0285714	0.00934579	0.00934579	0.0285714	P	0.00934579	0.0285714	0.00934579	0.00934579	0.0285714	P
8	C8P14	8P16570334	16570334	0	0.105	0	0	0.119	0	0.111111	0	0	0.0416667	-	-0.059	-	-	0.65	0.200702	0.148325	-0.178467	0.964298	0.964298	Mic	0.200702	0.148325	-0.178467	0.964298	0.964298	Mic
8	C8P14	8P16570340	16570340	0.444	0.105	0	0	0.452	0.444444	0.111111	0	0	0.208333	0	-0.059	-	-	0.539	0.256632	0.206557	0.0301412	0.690925	0.690925	Mic	0.614669	0.266862	0.127652	0.628595	0.628595	Mic
8	C8P14	8P16570353	16570353	0	0	0.42	0	0.117	0	0	0.2	0	0.0416667	-	-	0.524	-	0.644	0.0526316	0.0526316	0.176471	0.0526316	0.176471	C	0.0526316	0.0526316	0.176471	0.0526316	0.176471	C
8	C8P14	8P16570366	16570366	0.401	0	0	0	0.187	0.333333	0	0	0	0.125	0.169	-	-	-	0.33	0.16129	0.0485437	0.0485437	0.0485437	0.16129	M	0.230769	0.0666667	0.0666667	0.0666667	0.230769	M
8	C8P14	8P16570377	16570377	0	0	0	0	0.08	0	0	0	0	0	-	-	-	-	1	0.2	0.2	0.2	1	1	Mic	0.2	0.2	0.2	1	1	Mic
8	C8P14	8P16570382	16570382	0.198	0	0	0	0.375	0.222222	0	0	0	0.0833333	-0.125	-	-	-	0.778	0.0714286	0.227273	0.928571	0.227273	0.928571	C	0.2	0.2	1	0.2	1	C
8	C8P14	8P16570385	16570385	0.204	0	0	0	0.081	0.222222	0	0	0	0.0833333	-0.091	-	-	-	-0.032	0.0434783	0.0140845	0.0140845	0.0140845	0.0434783	M	0.103448	0.0322581	0.0322581	0.0322581	0.103448	M
8	C8P14	8P16570415	16570415	0.198	0	0	0	0.08	0.222222	0	0	0	0.0833333	-0.125	-	-	-	-0.043	0.0588235	0.0188679	0.0188679	0.0188679	0.0588235	M	0.142857	0.0434783	0.0434783	0.0434783	0.142857	M
8	C8P14	8P16570424	16570424	0.401	0	0	0	0.395	0.555556	0	0	0	0.208333	-0.385	-	-	-	0.473	0.565217	0.136842	0.136842	0.136842	0.565217	M	1	0.2	0.2	0.2	1	M
8	C8P14	8P16570437	16570437	0.475	0	0	0	0.405	0.666667	0	0	0	0.25	-0.403	-	-	-	0.383	0.504823	0.125902	0.125902	0.125902	0.504823	M	0.802817	0.174312	0.174312	0.174312	0.802817	M
8	C8P14	8P16570439	16570439	0.512	0	0	0	0.254	0.666667	0	0	0	0.25	-0.301	-	-	-	0.017	0.205742	0.0603086	0.0603086	0.0603086	0.205742	M	0.355932	0.0958904	0.0958904	0.0958904	0.355932	M
8	C8P14	8P16570453	16570453	0.18	0	0	0	0.049	0.2	0	0	0	0.05	-0.111	-	-	-	-0.026	0.0526316	0.0169492	0.0169492	0.0169492	0.0526316	M	0.333333	0.0909091	0.0909091	0.0909091	0.333333	M
8	C8P14	8P16570504	16570504	0.198	0	0.42	0	0.305	0.222222	0	0.2	0	0.125	-0.125	-	0.524	-	0.59	0.0261961	0.156317	0.47217	0.156317	0.47217	N	0.132075	0.132075	0.538462	0.132075	0.538462	C
8	C8P14	8P16570509	16570509	0.198	0	0	0	0.08	0.222222	0	0	0	0.0833333	-0.125	-	-	-	-0.043	0.0588235	0.0188679	0.0188679	0.0188679	0.0588235	M	0.142857	0.0434783	0.0434783	0.0434783	0.142857	M
8	C8P14	8P16570526	16570526	0	0.401	0	0	0.187	0	0.333333	0	0	0.125	-	0.169	-	-	0.33	0.0485437	0.16129	0.0485437	0.0485437	0.16129	P	0.0485437	0.16129	0.0485437	0.0485437	0.16129	P
8	C8P14	8P16570528	16570528	0.198	0	0	0	0.375	0.222222	0	0	0	0.0833333	-0.125	-	-	-	0.778	0.0714286	0.227273	0.928571	0.227273	0.928571	C	0.2	0.2	1	0.2	1	C
8	C8P14	8P16570548	16570548	0	0	0.42	0	0.117	0	0	0.2	0	0.0416667	-	-	0.524	-	0.644	0.0526316	0.0526316	0.176471	0.0526316	0.176471	C	0.0526316	0.0526316	0.176471	0.0526316	0.176471	C
8	C8P14	8P16570553	16570553	0	0	0.42	0	0.117	0	0	0.2	0	0.0416667	-	-	0.524	-	0.644	0.0526316	0.0526316	0.176471	0.0526316	0.176471	C	0.0526316	0.0526316	0.176471	0.0526316	0.176471	C
8	C8P14	8P16570575	16570575	0	0.105	0	0	0.041	0	0.111111	0	0	0.0416667	-	-0.059	-	-	-0.021	0.00934579	0.0285714	0.00934579	0.00934579	0.0285714	P	0.00934579	0.0285714	0.00934579	0.00934579	0.0285714	P
8	C8P14		Average	0.215711	0.0642222	0.0773333	0	0.213467	0.113951	0.0507055	0.0266667	0	0.0641829	0.433393	0.19225	0.682667	-	0.601378	0.1563	0.11121	0.160687	0.165115			0.244489	0.12665	0.195322	0.178658
8	C8P14		SD	0.193868	0.130295	0.157861	0	0.130875	0.180956	0.160967	0.0687552	0	0.0751328	0.543748	0.599596	0.238	-	0.397405	0.164259	0.094982	0.225503	0.261296			0.275405	0.0955478	0.247742	0.255587
8	C8P14		CI	0.0566431	0.0380688	0.0461228	-	0.0382382	0.0528706	0.0470303	0.0200885	-	0.0219519	0.201403	0.339247	0.15549	-	0.116112	0.0479924	0.0277513	0.0658862	0.0820066			0.0843	0.0288964	0.0749243	0.0823542
8	C8P15	8P18684177	18684177	0	0.459	0	0	0.349	0	0.428571	0	0	0.15	-	0.067	-	-	0.57	0.12	0.473684	0.12	0.12	0.473684	P	0.12	0.473684	0.12	0.12	0.473684	P
8	C8P15	8P18684219	18684219	0	0	0	0	0.087	0	0	0	0	0	-	-	-	-	1	0.2	0.2	0.2	1	1	Mic	0.2	0.2	0.2	1	1	Mic
8	C8P15	8P18684258	18684258	0.444	0	0	0	0.236	0.222222	0	0	0	0.0909091	0.5	-	-	-	0.614	0.2	0.0588235	0.0588235	0.0588235	0.2	M	0.2	0.0588235	0.0588235	0.0588235	0.2	M
8	C8P15	8P18684261	18684261	0	0	0.444	0	0.087	0	0	0	0	0	-	-	1	-	1	0.0588235	0.0588235	0.2	0.0588235	0.2	C	0.0588235	0.0588235	0.2	0.0588235	0.2	C
8	C8P15	8P18684279	18684279	0.444	0	0	0	0.236	0.222222	0	0	0	0.0909091	0.5	-	-	-	0.614	0.2	0.0588235	0.0588235	0.0588235	0.2	M	0.2	0.0588235	0.0588235	0.0588235	0.2	M
8	C8P15	8P18684315	18684315	0	0	0	0	0.236	0	0	0	0	0	-	-	-	-	1	0.2	0.2	1	0.2	1	C	0.2	0.2	1	0.2	1	C
8	C8P15	8P18684345	18684345	0	0	0	0	0.236	0	0	0	0	0	-	-	-	-	1	0.2	0.2	1	0.2	1	C	0.2	0.2	1	0.2	1	C
8	C8P15	8P18684349	18684349	0.198	0.198	0	0	0.165	0.222222	0.222222	0	0	0.181818	-0.125	-0.125	-	-	-0.1	0.02	0.02	0.0384615	0.0384615	0.0384615	N	0.02	0.02	0.0384615	0.0384615	0.0384615	N
8	C8P15	8P18684353	18684353	0.444	0	0	0	0.236	0.444444	0	0	0	0.181818	0	-	-	-	0.228	0.2	0.0588235	0.0588235	0.0588235	0.2	M	0.2	0.0588235	0.0588235	0.0588235	0.2	M
8	C8P15	8P18684382	18684382	0	0.105	0	0	0.044	0	0.111111	0	0	0.0454545	-	-0.059	-	-	-0.023	0.00934579	0.0285714	0.00934579	0.00934579	0.0285714	P	0.00934579	0.0285714	0.00934579	0.00934579	0.0285714	P
8	C8P15	8P18684429	18684429	0	0	0	0	0.236	0	0	0	0	0	-	-	-	-	1	0.2	0.2	1	0.2	1	C	0.2	0.2	1	0.2	1	C
8	C8P15	8P18684453	18684453	0	0	0	0.5	0.044	0	0	0	1	0.0454545	-	-	-	-1	-0.023	0.0909091	0.0909091	0.0909091	0.333333	0.333333	Mic	0.0909091	0.0909091	0.0909091	0.333333	0.333333	Mic
8	C8P15	8P18684466	18684466	0.105	0	0	0	0.044	0.111111	0	0	0	0.0454545	-0.059	-	-	-	-0.023	0.0285714	0.00934579	0.00934579	0.00934579	0.0285714	M	0.0285714	0.00934579	0.00934579	0.00934579	0.0285714	M
8	C8P15	8P18684468	18684468	0	0	0	0.5	0.088	0	0	0	1	0.0454545	-	-	-	-1	0.482	0.142857	0.142857	0.142857	0.6	0.6	Mic	0.142857	0.142857	0.142857	0.6	0.6	Mic
8	C8P15	8P18684630	18684630	0	0	0.444	0	0.087	0	0	0	0	0	-	-	1	-	1	0.0588235	0.0588235	0.2	0.0588235	0.2	C	0.0588235	0.0588235	0.2	0.0588235	0.2	C
8	C8P15	8P18684636	18684636	0	0	0	0	0.087	0	0	0	0	0	-	-	-	-	1	0.2	0.2	0.2	1	1	Mic	0.2	0.2	0.2	1	1	Mic
8	C8P15	8P18684654	18684654	0	0	0	0	0.236	0	0	0	0	0	-	-	-	-	1	0.2	0.2	1	0.2	1	C	0.2	0.2	1	0.2	1	C
8	C8P15		Average	0.0961765	0.0448235	0.0522353	0.0588235	0.160824	0.0718954	0.0448179	0	0.117647	0.0516043	0.1632	-0.039	1	-1	0.608176	0.137019	0.132911	0.316905	0.24733			0.137019	0.132911	0.316905	0.24733
8	C8P15		SD	0.173995	0.119047	0.147455	0.166053	0.0945497	0.12994	0.114906	0	0.332106	0.0652582	0.310618	0.09755	0	0	0.439236	0.0758836	0.11493	0.395902	0.318644			0.0758836	0.11493	0.395902	0.318644
8	C8P15		CI	0.0827105	0.0565902	0.0700943	0.078935	0.0449453	0.0617687	0.0546219	-	0.15787	0.0310212	0.272264	0.110386	-	-	0.208796	0.0360721	0.0546334	0.188196	0.151471			0.0360721	0.0546334	0.188196	0.151471
8	C8P19	8P20936864	20936864	0	0.444	0	0	0.355	0	0.444444	0	0	0.153846	-	0	-	-	0.567	0.125	0.5	0.125	0.125	0.5	P	0.125	0.5	0.125	0.125	0.5	P
8	C8P19	8P20936911	20936911	0.298	0	0.32	0	0.473	0.363636	0	0	0	0.153846	-0.222	-	1	-	0.675	0.572365	0.20438	0.00732601	0.20438	0.572365	M	0.875	0.25	0.0227273	0.25	0.875	M
8	C8P19	8P20936964	20936964	0.298	0	0.18	0	0.493	0.363636	0	0.2	0	0.192308	-0.222	-	-0.111	-	0.61	0.0429186	0.828255	0.116145	0.271676	0.828255	P	0.22449	0.935484	0.0801964	0.22449	0.935484	P
8	C8P19	8P20936978	20936978	0.298	0	0	0	0.453	0.363636	0	0	0	0.153846	-0.222	-	-	-	0.66	0.692308	0.157895	0.157895	0.157895	0.692308	M	1	0.2	0.2	0.2	1	M
8	C8P19	8P20937064	20937064	0.298	0	0	0	0.453	0.181818	0	0	0	0.0769231	0.389	-	-	-	0.83	0.692308	0.157895	0.157895	0.157895	0.692308	M	1	0.2	0.2	0.2	1	M
8	C8P19	8P20937109	20937109	0	0	0.42	0	0.109	0	0	0.2	0	0.0384615	-	-	0.524	-	0.646	0.0526316	0.0526316	0.176471	0.0526316	0.176471	C	0.0526316	0.0526316	0.176471	0.0526316	0.176471	C
8	C8P19	8P20937127	20937127	0.236	0	0	0	0.482	0.272727	0	0	0	0.115385	-0.158	-	-	-	0.76	0.0539764	0.913043	0.233645	0.233645	0.913043	P	0.2	1	0.2	0.2	1	P
8	C8P19	8P20937147	20937147	0	0	0	0.5	0.038	0	0	0	1	0.0384615	-	-	-	-1	-0.02	0.0909091	0.0909091	0.0909091	0.333333	0.333333	Mic	0.0909091	0.0909091	0.0909091	0.333333	0.333333	Mic
8	C8P19	8P20937148	20937148	0	0	0	0.5	0.038	0	0	0	1	0.0384615	-	-	-	-1	-0.02	0.0909091	0.0909091	0.0909091	0.333333	0.333333	Mic	0.0909091	0.0909091	0.0909091	0.333333	0.333333	Mic
8	C8P19	8P20937161	20937161	0	0	0.48	0	0.142	0	0	0.4	0	0.0769231	-	-	0.167	-	0.458	0.0714286	0.0714286	0.25	0.0714286	0.25	C	0.0714286	0.0714286	0.25	0.0714286	0.25	C
8	C8P19	8P20937166	20937166	0	0	0	0	0.074	0	0	0	0	0	-	-	-	-	1	0.2	0.2	0.2	1	1	Mic	0.2	0.2	0.2	1	1	Mic
8	C8P19	8P20937168	20937168	0	0.401	0	0	0.375	0	0.333333	0	0	0.115385	-	0.169	-	-	0.692	0.136842	0.565217	0.136842	0.136842	0.565217	P	0.136842	0.565217	0.136842	0.136842	0.565217	P
8	C8P19	8P20937170	20937170	0	0	0	0.5	0.038	0	0	0	1	0.0384615	-	-	-	-1	-0.02	0.0909091	0.0909091	0.0909091	0.333333	0.333333	Mic	0.0909091	0.0909091	0.0909091	0.333333	0.333333	Mic
8	C8P19	8P20937173	20937173	0	0	0	0.5	0.038	0	0	0	1	0.0384615	-	-	-	-1	-0.02	0.0909091	0.0909091	0.0909091	0.333333	0.333333	Mic	0.0909091	0.0909091	0.0909091	0.333333	0.333333	Mic
8	C8P19	8P20937174	20937174	0	0	0.48	0	0.142	0	0	0.4	0	0.0769231	-	-	0.167	-	0.458	0.0714286	0.0714286	0.25	0.0714286	0.25	C	0.0714286	0.0714286	0.25	0.0714286	0.25	C
8	C8P19	8P20937201	20937201	0	0	0.42	0	0.109	0	0	0.2	0	0.0384615	-	-	0.524	-	0.646	0.0526316	0.0526316	0.176471	0.0526316	0.176471	C	0.0526316	0.0526316	0.176471	0.0526316	0.176471	C
8	C8P19	8P20937282	20937282	0	0.198	0	0	0.074	0	0	0	0	0	-	1	-	-	1	0.0188679	0.0588235	0.0188679	0.0188679	0.0588235	P	0.0188679	0.0588235	0.0188679	0.0188679	0.0588235	P
8	C8P19	8P20937284	20937284	0.236	0	0	0	0.471	0.272727	0	0	0	0.12	-0.158	-	-	-	0.745	0.0539764	0.913043	0.233645	0.233645	0.913043	P	0.2	1	0.2	0.2	1	P
8	C8P19	8P20937286	20937286	0	0.305	0	0	0.113	0	0.375	0	0	0.12	-	-0.231	-	-	-0.064	0.0322581	0.103448	0.0322581	0.0322581	0.103448	P	0.0322581	0.103448	0.0322581	0.0322581	0.103448	P
8	C8P19		Average	0.0875789	0.0709474	0.121053	0.105263	0.235263	0.0956938	0.0606725	0.0736842	0.210526	0.0834818	-0.0988333	0.2345	0.3785	-1	0.505421	0.170136	0.274408	0.138742	0.218608			0.24338	0.296038	0.138551	0.219416
8	C8P19		SD	0.133516	0.148048	0.192928	0.209427	0.188558	0.149912	0.145168	0.136797	0.418854	0.0565821	0.241036	0.536023	0.389276	0	0.356799	0.219649	0.306111	0.0756221	0.218906			0.324477	0.335404	0.0739014	0.217831
8	C8P19		CI	0.0600349	0.0665694	0.0867492	0.0941681	0.0847843	0.0674073	0.0652741	0.0615104	0.188336	0.025442	0.192866	0.525293	0.31148	-	0.160433	0.0987645	0.137642	0.0340032	0.0984302			0.1459	0.150813	0.0332295	0.0979468
8	C8P24	8P24303353	24303353	0	0	0	0	0.453	0	0	0	0	0	-	-	-	-	1	0.2	1	0.2	0.2	1	P	0.2	1	0.2	0.2	1	P
8	C8P24	8P24303362	24303362	0	0	0	0	0.074	0	0	0	0	0	-	-	-	-	1	0.2	0.2	0.2	1	1	Mic	0.2	0.2	0.2	1	1	Mic
8	C8P24	8P24303371	24303371	0	0	0.32	0	0.26	0	0	0	0	0	-	-	1	-	1	0.153846	0.153846	0.666667	0.153846	0.666667	C	0.153846	0.153846	0.666667	0.153846	0.666667	C
8	C8P24	8P24303412	24303412	0	0	0.32	0	0.26	0	0	0	0	0	-	-	1	-	1	0.153846	0.153846	0.666667	0.153846	0.666667	C	0.153846	0.153846	0.666667	0.153846	0.666667	C
8	C8P24	8P24303437	24303437	0	0	0	0	0.488	0	0	0	0	0	-	-	-	-	1	1	0.2	0.2	0.2	1	M	1	0.2	0.2	0.2	1	M
8	C8P24	8P24303492	24303492	0.087	0	0	0	0.482	0.0909091	0	0	0	0.0384615	-0.048	-	-	-	0.92	0.913043	0.189189	0.189189	0.189189	0.913043	M	0.913043	0.189189	0.189189	0.189189	0.913043	M
8	C8P24	8P24303512	24303512	0	0	0	0	0.355	0	0	0	0	0	-	-	-	-	1	0.5	0.5	0.5	0.5	0.5	N	0.5	0.5	0.5	0.5	0.5	N
8	C8P24	8P24303560	24303560	0	0	0.32	0	0.26	0	0	0	0	0	-	-	1	-	1	0.153846	0.153846	0.666667	0.153846	0.666667	C	0.153846	0.153846	0.666667	0.153846	0.666667	C
8	C8P24	8P24303581	24303581	0	0	0	0	0.488	0	0	0	0	0	-	-	-	-	1	1	0.2	0.2	0.2	1	M	1	0.2	0.2	0.2	1	M
8	C8P24	8P24303599	24303599	0	0	0	0	0.453	0	0	0	0	0	-	-	-	-	1	0.2	1	0.2	0.2	1	P	0.2	1	0.2	0.2	1	P
8	C8P24	8P24303621	24303621	0.165	0	0	0	0.473	0.181818	0	0	0	0.0769231	-0.1	-	-	-	0.838	0.833333	0.178571	0.178571	0.178571	0.833333	M	0.833333	0.178571	0.178571	0.178571	0.833333	M
8	C8P24	8P24303628	24303628	0	0	0	0	0.355	0	0	0	0	0	-	-	-	-	1	0.5	0.5	0.5	0.5	0.5	N	0.5	0.5	0.5	0.5	0.5	N
8	C8P24	8P24303636	24303636	0	0.401	0	0	0.174	0	0.333333	0	0	0.115385	-	0.169	-	-	0.336	0.0485437	0.16129	0.0485437	0.0485437	0.16129	P	0.0485437	0.16129	0.0485437	0.0485437	0.16129	P
8	C8P24	8P24303677	24303677	0	0	0	0	0.488	0	0	0	0	0	-	-	-	-	1	1	0.2	0.2	0.2	1	M	1	0.2	0.2	0.2	1	M
8	C8P24	8P24303689	24303689	0	0	0.32	0	0.618	0	0	0	0	0	-	-	1	-	1	0.672862	0.291866	0.3879	0.291866	0.672862	M	0.672862	0.291866	0.3879	0.291866	0.672862	M
8	C8P24		Average	0.0168	0.0267333	0.0853333	0	0.378733	0.0181818	0.0222222	0	0	0.0153846	-0.074	0.169	1	-	0.9396	0.501955	0.33883	0.333614	0.277981			0.501955	0.33883	0.333614	0.277981
8	C8P24		SD	0.0467214	0.103538	0.146476	0	0.146834	0.0509647	0.0860663	0	0	0.03501	0.0367696	-	0	-	0.172961	0.367892	0.291278	0.211181	0.234083			0.367892	0.291278	0.211181	0.234083
8	C8P24		CI	0.0236438	0.0523964	0.0741258	-	0.0743071	0.0257912	0.0435548	-	-	0.0177172	0.0509591	-	-	-	0.0875288	0.186175	0.147404	0.106871	0.11846			0.186175	0.147404	0.106871	0.11846
9	C9P9	9P4699283	4699283	0	0	0	0	0.311	0	0	0	0	0	-	-	-	-	1	0.2	0.2	1	0.2	1	C	0.2	0.2	1	0.2	1	C
9	C9P9	9P4699292	4699292	0	0.278	0	0.5	0.426	0	0.111111	0	1	0.0769231	-	0.6	-	-1	0.819	0.285714	0.444444	0.285714	0.0519481	0.444444	N	0.315068	0.600702	0.315068	0.0364372	0.600702	P
9	C9P9	9P4699327	4699327	0	0.105	0	0	0.493	0	0.111111	0	0	0.0384615	-	-0.059	-	-	0.922	0.963636	0.123153	0.213483	0.213483	0.963636	M	1	0.2	0.2	0.2	1	M
9	C9P9	9P4699334	4699334	0	0	0	0.5	0.038	0	0	0	1	0.0384615	-	-	-	-1	-0.02	0.0909091	0.0909091	0.0909091	0.333333	0.333333	Mic	0.0909091	0.0909091	0.0909091	0.333333	0.333333	Mic
9	C9P9	9P4699339	4699339	0	0	0	0	0.074	0	0	0	0	0	-	-	-	-	1	0.2	0.2	0.2	1	1	Mic	0.2	0.2	0.2	1	1	Mic
9	C9P9	9P4699403	4699403	0	0.105	0	0	0.038	0	0.111111	0	0	0.0384615	-	-0.059	-	-	-0.02	0.00934579	0.0285714	0.00934579	0.00934579	0.0285714	P	0.0105263	0.0322581	0.0105263	0.0105263	0.0322581	P
9	C9P9	9P4699415	4699415	0.087	0.105	0	0	0.488	0.0909091	0.111111	0	0	0.0769231	-0.048	-0.059	-	-	0.842	0.876783	0.11348	0.202429	0.202429	0.876783	M	0.894737	0.186813	0.186813	0.186813	0.894737	M
9	C9P9	9P4699423	4699423	0	0	0	0	0.311	0	0	0	0	0	-	-	-	-	1	0.2	0.2	1	0.2	1	C	0.2	0.2	1	0.2	1	C
9	C9P9	9P4699440	4699440	0	0	0	0.5	0.038	0	0	0	1	0.0384615	-	-	-	-1	-0.02	0.0909091	0.0909091	0.0909091	0.333333	0.333333	Mic	0.0909091	0.0909091	0.0909091	0.333333	0.333333	Mic
9	C9P9	9P4699443	4699443	0	0.198	0	0	0.074	0	0.222222	0	0	0.0769231	-	-0.125	-	-	-0.04	0.0188679	0.0588235	0.0188679	0.0188679	0.0588235	P	0.0212766	0.0666667	0.0212766	0.0212766	0.0666667	P
9	C9P9	9P4699463	4699463	0	0.444	0	0	0.393	0	0.444444	0	0	0.153846	-	0	-	-	0.609	0.384615	0.111111	0.384615	0.636364	0.636364	Mic	0.411765	0.174825	0.411765	0.6	0.6	Mic
9	C9P9	9P4699520	4699520	0	0	0	0.5	0.038	0	0	0	1	0.0384615	-	-	-	-1	-0.02	0.0909091	0.0909091	0.0909091	0.333333	0.333333	Mic	0.0909091	0.0909091	0.0909091	0.333333	0.333333	Mic
9	C9P9	9P4699529	4699529	0.165	0.475	0	0	0.411	0.181818	0.777778	0	0	0.346154	-0.1	-0.636	-	-	0.157	0.231007	0.0612828	0.396005	0.620737	0.620737	Mic	0.371429	0.0852174	0.371429	0.655172	0.655172	Mic
9	C9P9	9P4699531	4699531	0	0	0	0	0.311	0	0	0	0	0	-	-	-	-	1	0.2	0.2	1	0.2	1	C	0.2	0.2	1	0.2	1	C
9	C9P9	9P4699544	4699544	0.165	0.346	0	0	0.204	0.181818	0.222222	0	0	0.153846	-0.1	0.357	-	-	0.246	0.000936154	0.0834682	0.0550622	0.0550622	0.0834682	N	0.0322581	0.103448	0.0322581	0.0322581	0.103448	P
9	C9P9	9P4699570	4699570	0.298	0.105	0	0	0.464	0	0.111111	0	0	0.0384615	1	-0.059	-	-	0.917	0.656981	0.08594	0.170443	0.170443	0.656981	M	1	0.2	0.2	0.2	1	M
9	C9P9	9P4699582	4699582	0	0.278	0	0	0.109	0	0.333333	0	0	0.115385	-	-0.2	-	-	-0.061	0.0285714	0.0909091	0.0285714	0.0285714	0.0909091	P	0.0322581	0.103448	0.0322581	0.0322581	0.103448	P
9	C9P9	9P4699593	4699593	0	0	0	0	0.311	0	0	0	0	0	-	-	-	-	1	0.2	0.2	1	0.2	1	C	0.2	0.2	1	0.2	1	C
9	C9P9	9P4699608	4699608	0.165	0.593	0	0	0.379	0.181818	0.222222	0	0	0.153846	-0.1	0.625	-	-	0.594	0.0340847	0.269231	-0.0188506	0.0924138	0.269231	N	0.054087	0.333001	-0.0342605	0.100494	0.333001	N
9	C9P9	9P4699609	4699609	0.087	0.346	0	0	0.421	0.0909091	0	0	0	0.0384615	-0.048	1	-	-	0.909	0.108821	0.612426	-0.132072	0.149489	0.612426	P	0.121935	0.746134	-0.149796	0.17149	0.746134	P
9	C9P9	9P4699610	4699610	0	0.648	0	0	0.582	0	0.222222	0	0	0.0769231	-	0.657	-	-	0.868	0.302217	0.138686	0.604225	0.302217	0.604225	C	0.318806	0.184395	0.563111	0.318806	0.563111	C
9	C9P9	9P4699611	4699611	0	0.438	0	0	0.178	0	0.111111	0	0	0.0384615	-	0.746	-	-	0.784	0.0364683	0.118012	0.0211132	0.0364683	0.118012	P	0.0412148	0.134752	0.0238612	0.0412148	0.134752	P
9	C9P9	9P4699612	4699612	0	0.198	0	0	0.074	0	0	0	0	0	-	1	-	-	1	0.0188679	0.0588235	0.0188679	0.0188679	0.0588235	P	0.0212766	0.0666667	0.0212766	0.0212766	0.0666667	P
9	C9P9	9P4699613	4699613	0.165	0.198	0	0	0.142	0.181818	0	0	0	0.0769231	-0.1	1	-	-	0.458	0.0121166	0.0248447	0.0348432	0.0348432	0.0348432	N	-	-	-	-	-	N
9	C9P9	9P4699615	4699615	0.165	0	0	0	0.074	0	0	0	0	0	1	-	-	-	1	0.047619	0.0153846	0.0153846	0.0153846	0.047619	M	0.0588235	0.0188679	0.0188679	0.0188679	0.0588235	M
9	C9P9	9P4699616	4699616	0.483	0.198	0	0	0.43	0.0909091	0	0	0	0.0384615	0.812	1	-	-	0.91	0.372014	0.0538675	0.106338	0.112862	0.372014	N	0.565217	0.136842	0.136842	0.136842	0.565217	M
9	C9P9	9P4699617	4699617	0.087	0.198	0	0	0.11	0.0909091	0	0	0	0.0384615	-0.048	1	-	-	0.651	0.0109742	0.0457125	-0.00568418	0.0211562	0.0457125	N	0.0285714	0.00934579	0.00934579	0.00934579	0.0285714	M
9	C9P9	9P4699618	4699618	0.165	0.198	0	0	0.145	0	0	0	0	0	1	1	-	-	1	0.025811	0.037179	0.00509543	0.0259953	0.037179	N	0.0588235	0.0188679	0.0188679	0.0188679	0.0588235	M
9	C9P9	9P4699619	4699619	0.483	0.198	0	0	0.615	0.0909091	0	0	0	0.0384615	0.812	1	-	-	0.937	0.219732	0.137598	0.673052	0.281029	0.673052	C	0.316708	0.277375	0.690925	0.277375	0.690925	C
9	C9P9	9P4699620	4699620	0.087	0.346	0	0	0.421	0.0909091	0.222222	0	0	0.115385	-0.048	0.357	-	-	0.726	0.207921	0.0173017	0.825702	0.256242	0.825702	C	0.176405	0.0647843	0.883681	0.23143	0.883681	C
9	C9P9	9P4699621	4699621	0.165	0.198	0	0	0.476	0	0	0	0	0	1	1	-	-	1	0.106107	0.748825	0.172547	0.175854	0.748825	P	0.2	1	0.2	0.2	1	P
9	C9P9	9P4699623	4699623	0.236	0	0.32	0	0.24	0.0909091	0	0	0	0.0384615	0.614	-	1	-	0.84	0.108754	0.220669	0.0877357	0.818926	0.818926	Mic	0.208054	0.208054	0.0994764	0.882845	0.882845	Mic
9	C9P9	9P4699624	4699624	0.43	0	0.48	0	0.37	0	0	0	0	0	1	-	1	-	1	0.00917431	0.151916	0.290079	0.151916	0.290079	N	0.0550045	0.114695	0.380861	0.114695	0.380861	N
9	C9P9	9P4699625	4699625	0.244	0.198	0	0	0.496	0.0909091	0	0	0	0.0384615	0.627	1	-	-	0.923	0.273825	0.283072	-0.470222	0.490969	0.490969	N	0.276596	0.440565	-0.514841	0.440565	0.440565	N
9	C9P9	9P4699626	4699626	0.165	0.198	0	0	0.5	0	0	0	0	0	1	1	-	-	1	0.354861	0.300765	-0.416672	0.509099	0.509099	Mic	0.373494	0.461654	-0.446559	0.461654	0.461654	N
9	C9P9	9P4699665	4699665	0.165	0.494	0	0	0.355	0.181818	0.888889	0	0	0.384615	-0.1	-0.8	-	-	-0.083	0.0186738	0.333005	0.120755	0.120755	0.333005	N	0.103448	0.391304	0.103448	0.103448	0.391304	P
9	C9P9	9P4699685	4699685	0	0.278	0	0	0.109	0	0.333333	0	0	0.115385	-	-0.2	-	-	-0.061	0.0285714	0.0909091	0.0285714	0.0285714	0.0909091	P	0.0322581	0.103448	0.0322581	0.0322581	0.103448	P
9	C9P9	9P4699690	4699690	0.165	0.105	0	0	0.109	0.181818	0.111111	0	0	0.115385	-0.1	-0.059	-	-	-0.061	0.0253305	0.00388018	0.0250216	0.0250216	0.0253305	N	-	-	-	-	-	N
9	C9P9	9P4699694	4699694	0	0	0	0	0.355	0	0	0	0	0	-	-	-	-	1	0.5	0.5	0.5	0.5	0.5	N	0.5	0.5	0.5	0.5	0.5	N
9	C9P9		Average	0.106974	0.191513	0.0205128	0.0512821	0.284949	0.04662	0.119658	0	0.102564	0.0650888	0.40365	0.410593	1	-1	0.634	0.193619	0.170154	0.223669	0.230137			0.239805	0.222618	0.237608	0.239357
9	C9P9		SD	0.136858	0.180493	0.0912472	0.153677	0.176263	0.0687672	0.204537	0	0.307355	0.0851629	0.5078	0.575105	0	0	0.424362	0.228895	0.165999	0.360323	0.235942			0.260944	0.213042	0.374198	0.240168
9	C9P9		CI	0.0429522	0.0566468	0.0286375	0.0482309	0.0553194	0.0215823	0.064193	-	0.0964619	0.026728	0.222549	0.216927	-	-	0.133184	0.0718375	0.0520982	0.113086	0.0740492			0.0840804	0.0686456	0.120573	0.0773861
9	C9P14	9P12381507	12381507	0.165	0	0	0	0.074	0	0	0	0	0	1	-	-	-	1	0.047619	0.0153846	0.0153846	0.0153846	0.047619	M	0.0666667	0.0212766	0.0212766	0.0212766	0.0666667	M
9	C9P14	9P12381513	12381513	0.165	0	0	0	0.074	0	0	0	0	0	1	-	-	-	1	0.047619	0.0153846	0.0153846	0.0153846	0.047619	M	0.0666667	0.0212766	0.0212766	0.0212766	0.0666667	M
9	C9P14	9P12381540	12381540	0.087	0.346	0	0	0.177	0.0909091	0	0	0	0.0384615	-0.048	1	-	-	0.782	0.018349	0.109646	0.0398507	0.0398507	0.109646	N	0.0183833	0.104681	0.0409333	0.0409333	0.104681	N
9	C9P14	9P12381601	12381601	0	0.278	0	0	0.109	0	0.333333	0	0	0.115385	-	-0.2	-	-	-0.061	0.0285714	0.0909091	0.0285714	0.0285714	0.0909091	P	0.0285714	0.0909091	0.0285714	0.0285714	0.0909091	P
9	C9P14	9P12381640	12381640	0.298	0	0	0	0.453	0.181818	0	0	0	0.0769231	0.389	-	-	-	0.83	0.692308	0.157895	0.157895	0.157895	0.692308	M	1	0.2	0.2	0.2	1	M
9	C9P14	9P12381645	12381645	0.165	0	0	0	0.074	0	0	0	0	0	1	-	-	-	1	0.047619	0.0153846	0.0153846	0.0153846	0.047619	M	0.0666667	0.0212766	0.0212766	0.0212766	0.0666667	M
9	C9P14	9P12381682	12381682	0	0	0	0	0.074	0	0	0	0	0	-	-	-	-	1	0.2	0.2	0.2	1	1	Mic	0.2	0.2	0.2	1	1	Mic
9	C9P14	9P12381687	12381687	0	0	0	0	0.074	0	0	0	0	0	-	-	-	-	1	0.2	0.2	0.2	1	1	Mic	0.2	0.2	0.2	1	1	Mic
9	C9P14	9P12381819	12381819	0.236	0.198	0	0	0.174	0.0909091	0	0	0	0.0384615	0.614	1	-	-	0.779	0.0311485	0.0149359	0.0430202	0.0430202	0.0430202	N	0.0567884	0.00745247	0.0523752	0.0523752	0.0567884	N
9	C9P14		Average	0.124	0.0913333	0	0	0.142556	0.040404	0.037037	0	0	0.0299145	0.659167	0.6	-	-	0.814444	0.145915	0.09106	0.079499	0.257277			0.189305	0.0963192	0.0873011	0.265079
9	C9P14		SD	0.109179	0.141919	0	0	0.124085	0.0660439	0.111111	0	0	0.0420349	0.429795	0.69282	-	-	0.342985	0.216966	0.0802522	0.0814057	0.423405			0.311285	0.0845132	0.0851468	0.420445
9	C9P14		CI	0.0713288	0.0927187	-	-	0.0810672	0.0431479	0.0725913	-	-	0.0274623	0.343901	0.783986	-	-	0.224079	0.141749	0.0524305	0.0531841	0.276619			0.203369	0.0552142	0.0556282	0.274686
9	C9P15	9P13930978	13930978	0	0.105	0	0	0.038	0	0.111111	0	0	0.0384615	-	-0.059	-	-	-0.02	0.00934579	0.0285714	0.00934579	0.00934579	0.0285714	P	0.0105263	0.0322581	0.0105263	0.0105263	0.0322581	P
9	C9P15	9P13930992	13930992	0	0	0	0	0.074	0	0	0	0	0	-	-	-	-	1	0.2	0.2	0.2	1	1	Mic	0.2	0.2	0.2	1	1	Mic
9	C9P15	9P13931034	13931034	0.298	0.278	0	0	0.482	0.181818	0.111111	0	0	0.115385	0.389	0.6	-	-	0.76	0.591021	0.0164044	0.196375	0.196375	0.591021	M	0.959184	0.115516	0.21519	0.21519	0.959184	M
9	C9P15	9P13931043	13931043	0.434	0.278	0	0	0.453	0.272727	0.111111	0	0	0.153846	0.371	0.6	-	-	0.66	0.42126	0.00580552	0.164706	0.164706	0.42126	N	0.959184	0.115516	0.21519	0.21519	0.959184	M
9	C9P15	9P13931052	13931052	0	0.198	0	0	0.074	0	0.222222	0	0	0.0769231	-	-0.125	-	-	-0.04	0.0188679	0.0588235	0.0188679	0.0188679	0.0588235	P	0.0212766	0.0666667	0.0212766	0.0212766	0.0666667	P
9	C9P15	9P13931068	13931068	0.397	0.198	0	0	0.26	0.363636	0	0	0	0.153846	0.083	1	-	-	0.409	0.106097	0.0011236	0.0683453	0.0683453	0.106097	N	0.263158	0.0746269	0.0746269	0.0746269	0.263158	M
9	C9P15	9P13931084	13931084	0.087	0	0	0	0.334	0.0909091	0	0	0	0.0384615	-0.048	-	-	-	0.885	0.134953	0.211009	0.970149	0.211009	0.970149	C	0.2	0.2	1	0.2	1	C
9	C9P15	9P13931153	13931153	0	0	0	0	0.311	0	0	0	0	0	-	-	-	-	1	0.2	0.2	1	0.2	1	C	0.2	0.2	1	0.2	1	C
9	C9P15	9P13931266	13931266	0.087	0	0	0	0.038	0.0909091	0	0	0	0.0384615	-0.048	-	-	-	-0.02	0.0232558	0.00763359	0.00763359	0.00763359	0.0232558	M	0.0434783	0.0140845	0.0140845	0.0140845	0.0434783	M
9	C9P15	9P13931293	13931293	0.351	0.198	0	0	0.464	0.454545	0	0	0	0.192308	-0.294	1	-	-	0.585	0.561563	0.0356673	0.172754	0.172754	0.561563	M	0.846154	0.180328	0.180328	0.180328	0.846154	M
9	C9P15	9P13931342	13931342	0	0.105	0	0	0.038	0	0.111111	0	0	0.0384615	-	-0.059	-	-	-0.02	0.00934579	0.0285714	0.00934579	0.00934579	0.0285714	P	0.0105263	0.0322581	0.0105263	0.0105263	0.0322581	P
9	C9P15	9P13931356	13931356	0	0	0.18	0	0.038	0	0	0.2	0	0.0384615	-	-	-0.111	-	-0.02	0.0169492	0.0169492	0.0526316	0.0169492	0.0526316	C	0.0169492	0.0169492	0.0526316	0.0169492	0.0526316	C
9	C9P15	9P13931363	13931363	0	0	0	0	0.074	0	0	0	0	0	-	-	-	-	1	0.2	0.2	0.2	1	1	Mic	0.2	0.2	0.2	1	1	Mic
9	C9P15	9P13931392	13931392	0.434	0.198	0	0	0.44	0.454545	0	0	0	0.192308	-0.048	1	-	-	0.563	0.451424	0.0239985	0.152279	0.152279	0.451424	N	0.846154	0.180328	0.180328	0.180328	0.846154	M
9	C9P15	9P13931422	13931422	0	0.105	0	0	0.038	0	0.111111	0	0	0.0384615	-	-0.059	-	-	-0.02	0.00934579	0.0285714	0.00934579	0.00934579	0.0285714	P	0.0105263	0.0322581	0.0105263	0.0105263	0.0322581	P
9	C9P15		Average	0.1392	0.110867	0.012	0	0.2104	0.127273	0.0518519	0.0133333	0	0.074359	0.0578571	0.433111	-0.111	-	0.448133	0.196895	0.0708753	0.215452	0.215797			0.319141	0.110719	0.225682	0.223303
9	C9P15		SD	0.183384	0.106934	0.0464758	0	0.185536	0.174529	0.0711045	0.0516398	0	0.0689044	0.246903	0.507174	-	-	0.432117	0.209643	0.0834875	0.322018	0.328455			0.375734	0.0762813	0.325465	0.326947
9	C9P15		CI	0.0928033	0.054115	0.0235196	-	0.0938926	0.0883223	0.0359832	0.0261329	-	0.0348698	0.182905	0.331347	-	-	0.218677	0.106092	0.0422497	0.162961	0.166218			0.190144	0.038603	0.164705	0.165455
9	C9P2846	9P15593937	15593937	0	0	0	0.5	0.038	0	0	0	1	0.0384615	-	-	-	-1	-0.02	0.0909091	0.0909091	0.0909091	0.333333	0.333333	Mic	0.0909091	0.0909091	0.0909091	0.333333	0.333333	Mic
9	C9P2846	9P15594032	15594032	0.236	0	0	0	0.493	0.272727	0	0	0	0.115385	-0.158	-	-	-	0.766	0.292572	0.450549	0.552941	0.450549	0.552941	C	0.5	0.5	0.5	0.5	0.5	N
9	C9P2846	9P15594052	15594052	0.165	0.401	0	0	0.411	0.181818	0.333333	0	0	0.192308	-0.1	0.169	-	-	0.532	0.0405733	0.509986	0.156767	0.156767	0.509986	P	0.136842	0.565217	0.136842	0.136842	0.565217	P
9	C9P2846	9P15594066	15594066	0.18	0.401	0	0	0.42	0.2	0.333333	0	0	0.2	-0.111	0.169	-	-	0.524	0.0350349	0.504727	0.158798	0.158798	0.504727	P	0.136842	0.565217	0.136842	0.136842	0.565217	P
9	C9P2846	9P15594080	15594080	0.165	0	0	0	0.488	0.181818	0	0	0	0.0769231	-0.1	-	-	-	0.842	0.352195	0.466667	0.534884	0.466667	0.534884	C	0.5	0.5	0.5	0.5	0.5	N
9	C9P2846	9P15594112	15594112	0	0.401	0	0	0.174	0	0.333333	0	0	0.115385	-	0.169	-	-	0.336	0.0485437	0.16129	0.0485437	0.0485437	0.16129	P	0.0485437	0.16129	0.0485437	0.0485437	0.16129	P
9	C9P2846	9P15594145	15594145	0.236	0	0.18	0.5	0.482	0.272727	0	0.2	1	0.192308	-0.158	-	-0.111	-1	0.601	0.442204	0.322645	0.15682	0.0330206	0.442204	N	0.458202	0.325967	0.15952	0.0315925	0.458202	N
9	C9P2846	9P15594153	15594153	0.087	0	0	0	0.482	0.0909091	0	0	0	0.0384615	-0.048	-	-	-	0.92	0.420776	0.483146	0.517241	0.483146	0.517241	C	0.5	0.5	0.5	0.5	0.5	N
9	C9P2846	9P15594179	15594179	0.165	0	0	0.5	0.504	0.181818	0	0	1	0.115385	-0.1	-	-	-1	0.771	0.253257	0.50484	0.398756	0.259141	0.50484	P	0.371429	0.538462	0.371429	0.276596	0.538462	P
9	C9P2846	9P15594187	15594187	0.165	0	0	0	0.488	0.181818	0	0	0	0.0769231	-0.1	-	-	-	0.842	0.352195	0.466667	0.534884	0.466667	0.534884	C	0.5	0.5	0.5	0.5	0.5	N
9	C9P2846	9P15594188	15594188	0	0	0	0	0.074	0	0	0	0	0	-	-	-	-	1	0.2	0.2	0.2	1	1	Mic	0.2	0.2	0.2	1	1	Mic
9	C9P2846	9P15594196	15594196	0.351	0	0	0	0.174	0.454545	0	0	0	0.192308	-0.294	-	-	-	-0.106	0.128205	0.0393701	0.0393701	0.0393701	0.128205	M	0.185185	0.0549451	0.0549451	0.0549451	0.185185	M
9	C9P2846	9P15594258	15594258	0.463	0	0.18	0	0.411	0.545455	0	0.2	0	0.269231	-0.179	-	-0.111	-	0.344	0.408178	0.139896	0.0238622	0.139896	0.408178	N	0.396336	0.137441	0.0225003	0.137441	0.396336	N
9	C9P2846	9P15594259	15594259	0.463	0	0.18	0	0.411	0.545455	0	0.2	0	0.269231	-0.179	-	-0.111	-	0.344	0.408178	0.139896	0.0238622	0.139896	0.408178	N	0.396336	0.137441	0.0225003	0.137441	0.396336	N
9	C9P2846	9P15594264	15594264	0.165	0	0.18	0	0.334	0.181818	0	0.2	0	0.115385	-0.1	-	-0.111	-	0.654	0.0695047	0.197822	0.760065	0.197822	0.760065	C	0.0457516	0.20603	0.739252	0.20603	0.739252	C
9	C9P2846	9P15594275	15594275	0.463	0	0.18	0	0.411	0.545455	0	0.2	0	0.269231	-0.179	-	-0.111	-	0.344	0.408178	0.139896	0.0238622	0.139896	0.408178	N	0.396336	0.137441	0.0225003	0.137441	0.396336	N
9	C9P2846	9P15594277	15594277	0.165	0	0	0	0.488	0.181818	0	0	0	0.0769231	-0.1	-	-	-	0.842	0.352195	0.466667	0.534884	0.466667	0.534884	C	0.5	0.5	0.5	0.5	0.5	N
9	C9P2846	9P15594326	15594326	0.087	0.401	0	0	0.426	0.0909091	0.333333	0	0	0.153846	-0.048	0.169	-	-	0.639	0.326736	0.140381	0.417661	0.592493	0.592493	Mic	0.402597	0.151703	0.402597	0.61194	0.61194	Mic
9	C9P2846	9P15594350	15594350	0.165	0	0.18	0	0.334	0.181818	0	0.2	0	0.115385	-0.1	-	-0.111	-	0.654	0.0695047	0.197822	0.760065	0.197822	0.760065	C	0.0457516	0.20603	0.739252	0.20603	0.739252	C
9	C9P2846	9P15594364	15594364	0.165	0	0	0	0.488	0.181818	0	0	0	0.0769231	-0.1	-	-	-	0.842	0.352195	0.466667	0.534884	0.466667	0.534884	C	0.5	0.5	0.5	0.5	0.5	N
9	C9P2846	9P15594370	15594370	0.298	0	0.18	0	0.464	0.363636	0	0.2	0	0.192308	-0.222	-	-0.111	-	0.585	0.629874	0.18068	0.0491893	0.18068	0.629874	M	0.714406	0.19403	0.0583177	0.19403	0.714406	M
9	C9P2846		Average	0.199238	0.076381	0.06	0.0714286	0.380714	0.230303	0.0634921	0.0666667	0.142857	0.137729	-0.132	0.169	-0.111	-1	0.583619	0.270524	0.298596	0.310393	0.305612			0.334546	0.31772	0.295521	0.316621
9	C9P2846		SD	0.141108	0.161352	0.0869483	0.179284	0.143164	0.171366	0.134125	0.0966092	0.358569	0.0787064	0.061867	0	0	0	0.292826	0.168013	0.169431	0.25632	0.23451			0.195937	0.186386	0.24295	0.242889
9	C9P2846		CI	0.0603518	0.0690101	0.0371877	0.0766797	0.0612311	0.0732932	0.057365	0.0413197	0.153359	0.0336627	0.0285806	-	-	-	0.125241	0.0718591	0.0724656	0.109628	0.1003			0.0838021	0.0797171	0.10391	0.103883
9	C9P21	9P25060299	25060299	0	0	0	0	0.074	0	0	0	0	0	-	-	-	-	1	0.2	0.2	0.2	1	1	Mic	0.2	0.2	0.2	1	1	Mic
9	C9P21	9P25060348	25060348	0.087	0	0	0	0.334	0.0909091	0	0	0	0.0384615	-0.048	-	-	-	0.885	0.134953	0.211009	0.970149	0.211009	0.970149	C	0.2	0.2	1	0.2	1	C
9	C9P21	9P25060356	25060356	0	0.198	0	0	0.074	0	0.222222	0	0	0.0769231	-	-0.125	-	-	-0.04	0.0188679	0.0588235	0.0188679	0.0188679	0.0588235	P	0.0188679	0.0588235	0.0188679	0.0188679	0.0588235	P
9	C9P21	9P25060377	25060377	0.434	0	0	0	0.411	0.454545	0	0	0	0.192308	-0.048	-	-	-	0.532	0.517241	0.128205	0.128205	0.128205	0.517241	M	0.75	0.166667	0.166667	0.166667	0.75	M
9	C9P21	9P25060404	25060404	0	0	0	0	0.311	0	0	0	0	0	-	-	-	-	1	0.2	0.2	1	0.2	1	C	0.2	0.2	1	0.2	1	C
9	C9P21	9P25060473	25060473	0	0	0	0	0.074	0	0	0	0	0	-	-	-	-	1	0.2	0.2	0.2	1	1	Mic	0.2	0.2	0.2	1	1	Mic
9	C9P21	9P25060493	25060493	0.314	0.278	0	0	0.301	0.363636	0.333333	0	0	0.269231	-0.158	-0.2	-	-	0.106	0.0586082	0.115234	-0.597786	0.804143	0.804143	Mic	0.0371094	0.125	-0.542448	0.785124	0.785124	Mic
9	C9P21	9P25060505	25060505	0.351	0.278	0	0	0.538	0.0909091	0.333333	0	0	0.153846	0.741	-0.2	-	-	0.714	0.0101115	0.635344	-0.15252	0.220316	0.635344	P	0.167568	0.756098	-0.102703	0.167568	0.756098	P
9	C9P21	9P25060507	25060507	0.351	0.278	0	0	0.518	0.0909091	0.333333	0	0	0.153846	0.741	-0.2	-	-	0.703	0.114247	0.347601	0.101951	0.627938	0.627938	Mic	0.298361	0.422222	0.134426	0.66581	0.66581	Mic
9	C9P21	9P25060517	25060517	0.298	0.198	0	0	0.269	0	0.222222	0	0	0.0769231	1	-0.125	-	-	0.714	0.0365774	0.154937	0.243784	0.824513	0.824513	Mic	0.202673	0.118644	0.198218	0.931126	0.931126	Mic
9	C9P21	9P25060538	25060538	0.087	0	0	0	0.334	0.0909091	0	0	0	0.0384615	-0.048	-	-	-	0.885	0.134953	0.211009	0.970149	0.211009	0.970149	C	0.2	0.2	1	0.2	1	C
9	C9P21	9P25060544	25060544	0	0	0	0	0.074	0	0	0	0	0	-	-	-	-	1	0.2	0.2	0.2	1	1	Mic	0.2	0.2	0.2	1	1	Mic
9	C9P21	9P25060607	25060607	0.087	0	0	0	0.334	0.0909091	0	0	0	0.0384615	-0.048	-	-	-	0.885	0.134953	0.211009	0.970149	0.211009	0.970149	C	0.2	0.2	1	0.2	1	C
9	C9P21	9P25060609	25060609	0.087	0	0	0	0.493	0.0909091	0	0	0	0.0384615	-0.048	-	-	-	0.922	0.420776	0.483146	0.483146	0.517241	0.517241	Mic	0.5	0.5	0.5	0.5	0.5	N
9	C9P21	9P25060632	25060632	0	0	0	0.5	0.038	0	0	0	1	0.0384615	-	-	-	-1	-0.02	0.0909091	0.0909091	0.0909091	0.333333	0.333333	Mic	0.0909091	0.0909091	0.0909091	0.333333	0.333333	Mic
9	C9P21	9P25060644	25060644	0.298	0	0	0	0.142	0	0	0	0	0	1	-	-	-	1	0.1	0.03125	0.03125	0.03125	0.1	M	-	-	-	-	-	N
9	C9P21	9P25060651	25060651	0.165	0	0	0	0.473	0.181818	0	0	0	0.0769231	-0.1	-	-	-	0.838	0.833333	0.178571	0.178571	0.178571	0.833333	M	0.866667	0.183099	0.183099	0.183099	0.866667	M
9	C9P21	9P25060670	25060670	0	0	0	0	0.074	0	0	0	0	0	-	-	-	-	1	0.2	0.2	0.2	1	1	Mic	0.2	0.2	0.2	1	1	Mic
9	C9P21	9P25060674	25060674	0.087	0	0	0	0.334	0.0909091	0	0	0	0.0384615	-0.048	-	-	-	0.885	0.134953	0.211009	0.970149	0.211009	0.970149	C	0.2	0.2	1	0.2	1	C
9	C9P21	9P25060689	25060689	0.087	0	0	0	0.493	0.0909091	0	0	0	0.0384615	-0.048	-	-	-	0.922	0.420776	0.483146	0.483146	0.517241	0.517241	Mic	0.5	0.5	0.5	0.5	0.5	N
9	C9P21	9P25060768	25060768	0	0.198	0	0	0.5	0	0.222222	0	0	0.0769231	-	-0.125	-	-	0.846	0.459459	0.324675	0.542857	0.459459	0.542857	C	0.459459	0.324675	0.542857	0.459459	0.542857	C
9	C9P21	9P25060772	25060772	0	0.198	0	0	0.074	0	0.222222	0	0	0.0769231	-	-0.125	-	-	-0.04	0.0188679	0.0588235	0.0188679	0.0188679	0.0588235	P	0.0188679	0.0588235	0.0188679	0.0188679	0.0588235	P
9	C9P21		Average	0.124227	0.0739091	0	0.0227273	0.284864	0.0785124	0.0858586	0	0.0454545	0.0646853	0.222154	-0.157143	-	-1	0.715318	0.21089	0.224305	0.329629	0.441999			0.271928	0.243093	0.35756	0.46333
9	C9P21		SD	0.14542	0.113072	0	0.1066	0.177502	0.120001	0.132501	0	0.213201	0.0706074	0.457135	0.0400892	-	-	0.365522	0.20219	0.149564	0.425643	0.351644			0.223652	0.170378	0.43025	0.355729
9	C9P21		CI	0.0607661	0.047249	-	0.0445446	0.074172	0.0501442	0.0553676	-	0.0890893	0.0295044	0.248497	0.0296979	-	-	0.152739	0.0844884	0.0624975	0.177861	0.14694			0.0956558	0.0728707	0.184018	0.152145
9	C9P31	9P31143055	31143055	0.165	0	0	0.5	0.11	0	0	0	1	0.0384615	1	-	-	-1	0.651	0.0450272	0.0936902	0.0936902	0.296735	0.296735	N	0.0434783	0.0949309	0.0949309	0.289552	0.289552	N
9	C9P31	9P31143072	31143072	0	0.198	0	0	0.426	0	0	0	0	0	-	1	-	-	1	0.173913	0.8	0.173913	0.173913	0.8	P	0.2	1	0.2	0.2	1	P
9	C9P31	9P31143074	31143074	0.165	0.198	0	0	0.497	0.181818	0	0	0	0.0769231	-0.1	1	-	-	0.845	0.314806	0.294682	0.507614	0.492462	0.507614	C	0.5	0.5	0.5	0.5	0.5	N
9	C9P31	9P31143090	31143090	0	0	0	0	0.074	0	0	0	0	0	-	-	-	-	1	0.2	0.2	0.2	1	1	Mic	0.2	0.2	0.2	1	1	Mic
9	C9P31	9P31143140	31143140	0.351	0	0	0	0.44	0.454545	0	0	0	0.192308	-0.294	-	-	-	0.563	0.62963	0.147826	0.147826	0.147826	0.62963	M	0.714286	0.16129	0.16129	0.16129	0.714286	M
9	C9P31	9P31143154	31143154	0	0	0.32	0	0.074	0	0	0	0	0	-	-	1	-	1	0.0344828	0.0344828	0.111111	0.0344828	0.111111	C	0.0344828	0.0344828	0.111111	0.0344828	0.111111	C
9	C9P31	9P31143176	31143176	0	0	0	0	0.074	0	0	0	0	0	-	-	-	-	1	0.2	0.2	0.2	1	1	Mic	0.2	0.2	0.2	1	1	Mic
9	C9P31	9P31143202	31143202	0.087	0	0	0	0.038	0.0909091	0	0	0	0.0384615	-0.048	-	-	-	-0.02	0.0232558	0.00763359	0.00763359	0.00763359	0.0232558	M	0.0285714	0.00934579	0.00934579	0.00934579	0.0285714	M
9	C9P31	9P31143224	31143224	0.434	0.198	0	0	0.286	0.272727	0	0	0	0.115385	0.371	1	-	-	0.597	0.135287	6.58805e-05	0.0770626	0.0770626	0.135287	N	0.2	0.0588235	0.0588235	0.0588235	0.2	M
9	C9P31	9P31143275	31143275	0	0	0	0	0.074	0	0	0	0	0	-	-	-	-	1	0.2	0.2	0.2	1	1	Mic	0.2	0.2	0.2	1	1	Mic
9	C9P31	9P31143287	31143287	0	0.475	0	0	0.334	0	0.555556	0	0	0.192308	-	-0.169	-	-	0.424	0.113402	0.44	0.113402	0.113402	0.44	P	0.129412	0.52381	0.129412	0.129412	0.52381	P
9	C9P31	9P31143331	31143331	0.165	0	0	0	0.355	0.181818	0	0	0	0.0769231	-0.1	-	-	-	0.783	0.0879121	0.222222	0.941176	0.222222	0.941176	C	0.2	0.2	1	0.2	1	C
9	C9P31	9P31143368	31143368	0.496	0	0	0	0.355	0.363636	0	0	0	0.153846	0.267	-	-	-	0.567	0.375	0.1	0.1	0.1	0.375	M	0.44	0.113402	0.113402	0.113402	0.44	M
9	C9P31	9P31143391	31143391	0.087	0	0	0	0.038	0.0909091	0	0	0	0.0384615	-0.048	-	-	-	-0.02	0.0232558	0.00763359	0.00763359	0.00763359	0.0232558	M	0.0285714	0.00934579	0.00934579	0.00934579	0.0285714	M
9	C9P31	9P31143428	31143428	0.165	0	0	0	0.355	0.181818	0	0	0	0.0769231	-0.1	-	-	-	0.783	0.0879121	0.222222	0.941176	0.222222	0.941176	C	0.2	0.2	1	0.2	1	C
9	C9P31	9P31143431	31143431	0	0.29	0	0	0.11	0	0.111111	0	0	0.0384615	-	0.617	-	-	0.651	0.022082	0.0693069	0.0157729	0.022082	0.0693069	P	0.024911	0.0786517	0.0177936	0.024911	0.0786517	P
9	C9P31	9P31143433	31143433	0.165	0.198	0	0	0.142	0.181818	0	0	0	0.0769231	-0.1	1	-	-	0.458	0.0121166	0.0248447	0.0348432	0.0348432	0.0348432	N	0.0170882	0.0259806	0.0409639	0.0409639	0.0409639	N
9	C9P31	9P31143434	31143434	0.236	0.198	0	0	0.482	0.272727	0	0	0	0.115385	-0.158	1	-	-	0.76	0.690075	0.0489159	0.19397	0.19397	0.690075	M	0.894737	0.186813	0.186813	0.186813	0.894737	M
9	C9P31	9P31143435	31143435	0	0.198	0	0	0.074	0	0	0	0	0	-	1	-	-	1	0.0188679	0.0588235	0.0188679	0.0188679	0.0588235	P	0.0212766	0.0666667	0.0212766	0.0212766	0.0666667	P
9	C9P31	9P31143436	31143436	0	0.105	0	0	0.038	0	0.111111	0	0	0.0384615	-	-0.059	-	-	-0.02	0.00934579	0.0285714	0.00934579	0.00934579	0.0285714	P	0.0105263	0.0322581	0.0105263	0.0105263	0.0322581	P
9	C9P31	9P31143450	31143450	0.087	0	0	0	0.039	0.0909091	0	0	0	0.04	-0.048	-	-	-	-0.02	0.0232558	0.00763359	0.00763359	0.00763359	0.0232558	M	0.0285714	0.00934579	0.00934579	0.00934579	0.0285714	M
9	C9P31	9P31143464	31143464	0	0.105	0	0	0.038	0	0.111111	0	0	0.0384615	-	-0.059	-	-	-0.02	0.00934579	0.0285714	0.00934579	0.00934579	0.0285714	P	-	-	-	-	-	N
9	C9P31	9P31143465	31143465	0	0	0.42	0	0.109	0	0	0.2	0	0.0384615	-	-	0.524	-	0.646	0.0526316	0.0526316	0.176471	0.0526316	0.176471	C	0.0526316	0.0526316	0.176471	0.0526316	0.176471	C
9	C9P31	9P31143467	31143467	0	0	0.42	0	0.109	0	0	0.2	0	0.0384615	-	-	0.524	-	0.646	0.0526316	0.0526316	0.176471	0.0526316	0.176471	C	0.0526316	0.0526316	0.176471	0.0526316	0.176471	C
9	C9P31		Average	0.108458	0.090125	0.0483333	0.0208333	0.194625	0.0984848	0.037037	0.0166667	0.0416667	0.059359	0.0535	0.633	0.682667	-1	0.59475	0.14726	0.139266	0.18604	0.220706			0.192225	0.174366	0.201188	0.230641
9	C9P31		SD	0.145928	0.127187	0.131733	0.102062	0.164124	0.133815	0.116611	0.056466	0.204124	0.0577851	0.348098	0.5174	0.274819	-	0.366949	0.186539	0.178662	0.257305	0.322216			0.234888	0.226704	0.274647	0.325728
9	C9P31		CI	0.0583823	0.0508844	0.0527033	0.0408326	0.0656622	0.053536	0.0466533	0.0225907	0.0816652	0.0231184	0.196951	0.320682	0.310981	-	0.146807	0.0746296	0.0714783	0.102942	0.128911			0.0959941	0.0926495	0.112243	0.133119
		All markers	Average	0.102314	0.0719829	0.0430883	0.0348615	0.229999	0.0828412	0.0562573	0.0367521	0.069723	0.0634802	0.127874	0.17033	0.145765	-1	0.543894	0.20383	0.177307	0.247771	0.226935			0.239573	0.203706	0.262234	0.513672
			SD	0.150307	0.136105	0.121509	0.127401	0.166585	0.13896	0.130513	0.133869	0.254801	0.0697371	0.409483	0.454747	0.579314	0	0.442709	0.23649	0.198562	0.308349	0.279229			0.26915	0.224891	0.313571	0.385519
			CI	0.00907847	0.00822071	0.00733912	0.00771696	0.0100617	0.00839311	0.0078829	0.00808561	0.0154339	0.00421209	0.0380029	0.0517178	0.0988269	-	0.0267394	0.0142839	0.0119931	0.0186242	0.0169136			0.016599	0.0138626	0.019329	0.023764
Ho: observed heterozygosity; He: expected heterozygosity, Nei diversity index; FW: Wright fixation index; GST: differentiation index; GST Max: Maximum GST Value of the line; GST diag.: Taxon diagnostic SNP; SD: standard deviation; CI: confidence interval estimated with alpha = 0.05
M: Madarins
P: Pummelos
C: Citrons
Mic: C. micrantha
N: non diagnostic SNP
