# Supplementary material for: Nuclear Species-Diagnostic SNP Markers Mined from 454 Amplicon Sequencing Reveal Admixture Genomic Structure of Modern Citrus Varieties
Source: PLoS One. 2015 May 14;10(5):e0125628. doi: 10.1371/journal.pone.0125628 (PMC4431842; doi:10.1371/journal.pone.0125628)
Supplement: S6 Table — (XLSX) [file pone.0125628.s009.xlsx]

## Sheet: Feuil1
Curk F, Ancillo G, Ollitrault F, Perrier X, Jacquemoud-Collet JP, Garcia-Lor A, Navarro L and Ollitrault P. Nuclear species-diagnostic SNP markers mined from 454 amplicon sequencing reveal admixture genomic structure of modern Citrus varieties. PLOS ONE 2015
S6 Table: SNP/kb for each gene fragment
	Sequence size (bp)	Number of SNPs	SNP/kb
C1P1	519	22	42.3892
C1P6	542	19	35.0554
C1P7	500	10	20
C1P13	525	9	17.1429
C1P16	553	11	19.8915
C1P18	445	23	51.6854
Chromosome 1	3084	94	30.4799
C2P265	490	15	30.6122
C2P10	547	21	38.3912
C2P12	502	20	39.8406
C2P16	538	20	37.1747
C2P18	454	11	24.2291
C2P25	536	6	11.194
C2P27	449	18	40.0891
Chromosome 2	3516	111	31.57
C3P1	516	15	29.0698
C3P3	537	15	27.933
C3P8	466	25	53.6481
C3P9	520	9	17.3077
C3P10	504	15	29.7619
Chromosome 3	2543	79	31.0657
C4P1	410	21	51.2195
C4P5	525	11	20.9524
C4P14	535	14	26.1682
C4P16	456	10	21.9298
C4P20	554	43	77.6173
C4P21	366	11	30.0546
C4P1431	516	25	48.4496
C4P28	477	17	35.6394
Chromosome 4	3839	152	39.5936
C5P6	502	13	25.8964
C5P12	494	13	26.3158
C5P13	525	8	15.2381
C5P20	480	19	39.5833
C5P23	474	18	37.9747
Chromosome 5	2475	71	28.6869
C6P1869	462	14	30.303
C6P3	570	15	26.3158
C6P6	467	8	17.1306
C6P11	457	11	24.07
C6P14	469	29	61.8337
C6P20	473	12	25.37
C6P26	510	16	31.3725
Chromosome 6	3408	105	30.8099
C7P2173	485	17	35.0515
C7P8	493	46	93.3063
C7P13	502	24	47.8088
C7P19	542	24	44.2804
C7P23	453	13	28.6976
Chromosoem 7	2475	124	50.101
C8P1	532	21	39.4737
C8P4	486	15	30.8642
C8P7	512	38	74.2188
C8P13	520	17	32.6923
C8P14	490	45	91.8367
C8P15	550	17	30.9091
C8P19	550	19	34.5455
C8P24	502	15	29.8805
Chromosome 8	4142	187	45.1473
C9P9	490	39	79.5918
C9P14	514	9	17.5097
C9P15	517	15	29.0135
C9P2846	540	21	38.8889
C9P21	500	22	44
C9P31	464	24	51.7241
Chromosome 9	3025	130	42.9752
Ttotal	28507	1053	36.9383
