# Supplementary material for: Nuclear Species-Diagnostic SNP Markers Mined from 454 Amplicon Sequencing Reveal Admixture Genomic Structure of Modern Citrus Varieties
Source: PLoS One. 2015 May 14;10(5):e0125628. doi: 10.1371/journal.pone.0125628 (PMC4431842; doi:10.1371/journal.pone.0125628)
Supplement: S7 Table — (XLSX) [file pone.0125628.s010.xlsx]

## Sheet: Feuil1
Curk F, Ancillo G, Ollitrault F, Perrier X, Jacquemoud-Collet JP, Garcia-Lor A, Navarro L and Ollitrault P. Nuclear species-diagnostic SNP markers mined from 454 amplicon sequencing reveal admixture genomic structure of modern Citrus varieties. PLOS ONE 2015
S7 Table: Diversity of citrus basic taxa after removal of genotypes with interspecific heterozygosity at the gene fragment level
	SNP	SNP/kb	Ho	He	Fw	Fst
C. maxima	211	7.4	0.051 ± 0.009	0.056 ± 0.003	0.048 ± 0.006
C. medica	132	4.63	0.039 ± 0.018	0.045 ± 0.003	0.146 ± 0.025
C. micrantha	71	2.49	0.071	0.035 ± 0.002	-
C. reticulata	282	9.89	0.059 ± 0.018	0.075 ± 0.005	0.147 ± 0.017
Total	1,011	35.46	0.053 ± 0.006	0.238 ± 0.010	0.588 ± 0.028	0.396 ± 0.019
Ho: observed heterozygosity; He: Nei diversity index; Fw: Wright fixation index; Fst inter-basic taxa differentiation index
