# Supplementary material for: Nuclear Species-Diagnostic SNP Markers Mined from 454 Amplicon Sequencing Reveal Admixture Genomic Structure of Modern Citrus Varieties
Source: PLoS One. 2015 May 14;10(5):e0125628. doi: 10.1371/journal.pone.0125628 (PMC4431842; doi:10.1371/journal.pone.0125628)
Supplement: S8 Table — (XLSX) [file pone.0125628.s011.xlsx]

## Sheet: Feuil2
Curk F, Ancillo G, Ollitrault F, Perrier X, Jacquemoud-Collet JP, Garcia-Lor A, Navarro L and Ollitrault P. Nuclear species-diagnostic SNP markers mined from 454 amplicon sequencing reveal admixture genomic structure of modern Citrus varieties. PLOS ONE 2015
S8 Table: Diversity parameters of the 105 Kaspar SNP markers within and beetween the four basic horticultural groups
	He					Ho					Fw					Gst
	M	P	C	mic	Total	M	P	C	mic	Total	M	P	C	mic	Total	M	P	C	mic	Marker type
1p12808366	0	0	0	0	0.113866	0	0	0	0	0	N	N	N	N	1	0.2	0.2	0.2	1	mic
1P16721343	0	0	0	0	0.499541	0	0	0	0	0	N	N	N	N	1	1	0.2	0.2	0.2	M
1p16721616	0	0	0	0	0.367309	0	0	0	0	0	N	N	N	N	1	0.2	1	0.2	0.2	P
1p18304219	0	0	0	0	0.113866	0	0	0	0	0	N	N	N	N	1	0.2	0.2	0.2	1	mic
1P199494	0	0	0	0	0.297521	0	0	0	0	0	N	N	N	N	1	0.2	0.2	1	0.2	C
1p3705568	0	0	0	0	0.499541	0	0	0	0	0	N	N	N	N	1	1	0.2	0.2	0.2	M
1p4381281	0	0	0	0	0.304688	0	0	0	0	0	N	N	N	N	1	0.155527	0.207101	0.980583	0.207101	C
1p4381520	0	0	0	0	0.117188	0	0	0	0	0	N	N	N	N	1	0.2	0.2	0.2	1	mic
2p13928722	0.207612	0	0	0	0.495868	0.117647	0	0	0	0.0606061	0.433333	N	N	N	0.877778	0.789474	0.172414	0.172414	0.172414	M
2p21022555	0.0570934	0.429688	0	0	0.297521	0.0588235	0.375	0	0	0.121212	-0.030303	0.127273	N	N	0.592593	0.0886133	0.505597	0.135699	0.135699	P
2p25198777	0	0	0	0	0.297521	0	0	0	0	0	N	N	N	N	1	0.2	0.2	1	0.2	C
2P33507145	0	0	0	0	0.113866	0	0	0	0	0	N	N	N	N	1	0.2	0.2	0.2	1	mic
2p35391693	0	0	0	0	0.117188	0	0	0	0	0	N	N	N	N	1	0.2	0.2	0.2	1	mic
3p11001478	0.110727	0	0	0	0.396694	0.117647	0	0	0	0.0606061	-0.0625	N	N	N	0.847222	0.119512	0.961538	0.214286	0.214286	P
3p11355960	0	0	0	0	0.297521	0	0	0	0	0	N	N	N	N	1	0.2	0.2	1	0.2	C
3p165577	0	0	0	0	0.297521	0	0	0	0	0	N	N	N	N	1	0.2	0.2	1	0.2	C
3p165889	0.389273	0	0	0	0.470615	0.411765	0	0	0	0.212121	-0.0577778	N	N	N	0.549268	0.00561733	0.837838	0.267081	0.267081	P
3p2073865	0	0	0	0	0.113866	0	0	0	0	0	N	N	N	N	1	0.2	0.2	0.2	1	mic
3p9086569	0	0	0	0	0.297521	0	0	0	0	0	N	N	N	N	1	0.2	0.2	1	0.2	C
4p10567300	0	0	0	0	0.499541	0	0	0	0	0	N	N	N	N	1	1	0.2	0.2	0.2	M
4p14276984	0	0.429688	0	0	0.277778	0	0.375	0	0	0.0909091	N	0.127273	N	N	0.672727	0.129412	0.52381	0.129412	0.129412	P
4p18900442	0.0570934	0	0	0	0.5	0.0588235	0	0	0	0.030303	-0.030303	N	N	N	0.939394	0.942857	0.192982	0.192982	0.192982	M
4p20183357	0	0	0	0	0.113866	0	0	0	0	0	N	N	N	N	1	0.2	0.2	0.2	1	mic
4p2154736	0.207612	0	0	0	0.495868	0.117647	0	0	0	0.0606061	0.433333	N	N	N	0.877778	0.789474	0.172414	0.172414	0.172414	M
4P23090348	0	0	0	0	0.312175	0	0	0	0	0	N	N	N	N	1	0.147131	0.0714233	0.884527	0.245802	C
4p25620409	0	0	0	0	0.113866	0	0	0	0	0	N	N	N	N	1	0.2	0.2	0.2	1	mic
4p25620847	0.110727	0.117188	0	0	0.382461	0.117647	0.125	0	0	0.0909091	-0.0625	-0.0666667	N	N	0.762305	0.106408	0.844079	0.199118	0.199118	P
4p261309	0	0	0	0	0.117188	0	0	0	0	0	N	N	N	N	1	0.2	0.2	0.2	1	mic
4p261349	0	0	0	0	0.297521	0	0	0	0	0	N	N	N	N	1	0.2	0.2	1	0.2	C
5p21042485	0.0570934	0	0	0	0.5	0.0588235	0	0	0	0.030303	-0.030303	N	N	N	0.939394	0.942857	0.192982	0.192982	0.192982	M
5p22687304	0	0	0	0	0.297521	0	0	0	0	0	N	N	N	N	1	0.2	0.2	1	0.2	C
5p22687428	0.0570934	0	0	0	0.5	0.0588235	0	0	0	0.030303	-0.030303	N	N	N	0.939394	0.942857	0.192982	0.192982	0.192982	M
5p33038626	0	0	0	0	0.117188	0	0	0	0	0	N	N	N	N	1	0.21519	0.115516	0.21519	0.959184	mic
5P38011795	0	0.5	0	0	0.213039	0	0.25	0	0	0.0606061	N	0.5	N	N	0.715517	0.0909091	0.333333	0.0909091	0.0909091	P
5p38011919	0	0	0.444444	0	0.113866	0	0	0.333333	0	0.0606061	N	N	0.25	N	0.467742	0.0588235	0.0588235	0.2	0.0588235	C
5p38011955	0	0	0	0	0.113866	0	0	0	0	0	N	N	N	N	1	0.2	0.2	0.2	1	mic
5p4980011	0	0	0	0	0.263672	0	0	0	0	0	N	N	N	N	1	0.2	0.2	1	0.2	C
5p4980236	0.0570934	0.117188	0	0	0.367309	0.0588235	0.125	0	0	0.0606061	-0.030303	-0.0666667	N	N	0.835	0.141359	0.863017	0.192111	0.192111	P
6p13421556	0	0	0	0	0.113866	0	0	0	0	0	N	N	N	N	1	0.2	0.2	0.2	1	mic
6P15755686	0	0	0.486111	0	0.144043	0	0	0.5	0	0.09375	N	N	-0.0285714	N	0.349153	0.0746269	0.0746269	0.263158	0.0746269	C
6p15755895	0.0570934	0.459184	0	0	0.263672	0.0588235	0.428571	0	0	0.125	-0.030303	0.0666667	N	N	0.525926	0.0798548	0.455739	0.126183	0.126183	P
6p20377715	0.250865	0	0	0	0.433884	0.294118	0	0	0	0.151515	-0.172414	N	N	N	0.650794	0.0475313	0.906542	0.236364	0.236364	P
6p24709277	0	0	0	0	0.297521	0	0	0	0	0	N	N	N	N	1	0.2	0.2	1	0.2	C
6p4406341	0.117188	0	0	0	0.404297	0.125	0	0	0	0.0625	-0.0666667	N	N	N	0.845411	0.115516	0.959184	0.21519	0.21519	P
6p498189	0.110727	0	0	0	0.396694	0.117647	0	0	0	0.0606061	-0.0625	N	N	N	0.847222	0.119512	0.961538	0.214286	0.214286	P
6p7496245	0	0	0	0	0.304688	0	0	0	0	0	N	N	N	N	1	0.2	0.2	1	0.2	C
6p7496346	0	0	0	0	0.113866	0	0	0	0	0	N	N	N	N	1	0.2	0.2	0.2	1	mic
7p11128938	0	0.304688	0	0	0.410009	0	0.375	0	0	0.0909091	N	-0.230769	N	N	0.778275	0.57377	0.23459	0.432836	0.432836	N
7p1214781	0	0	0	0	0.117188	0	0	0	0	0	N	N	N	N	1	0.21519	0.115516	0.21519	0.959184	mic
7p19025027	0	0	0	0	0.117188	0	0	0	0	0	N	N	N	N	1	0.21519	0.115516	0.21519	0.959184	mic
7p19025227	0	0	0	0	0.263672	0	0	0	0	0	N	N	N	N	1	0.2	0.2	1	0.2	C
7p20541676	0.110727	0	0	0	0.499541	0	0	0	0	0	1	N	N	N	1	0.888889	0.186047	0.186047	0.186047	M
7p7137853	0	0	0.152778	0	0.277778	0	0	0.166667	0	0.030303	N	N	-0.0909091	N	0.890909	0.180328	0.180328	0.846154	0.180328	C
8p14278018	0	0	0	0	0.297521	0	0	0	0	0	N	N	N	N	1	0.2	0.2	1	0.2	C
8P16570424	0.110727	0	0	0	0.499541	0.117647	0	0	0	0.0606061	-0.0625	N	N	N	0.878676	0.888889	0.186047	0.186047	0.186047	M
8p18684219	0	0	0	0	0.120708	0	0	0	0	0	N	N	N	N	1	0.2	0.2	0.2	1	mic
8p18684429	0	0	0	0	0.297521	0	0	0	0	0	N	N	N	N	1	0.2	0.2	1	0.2	C
8p20936864	0	0.46875	0	0	0.257117	0	0.75	0	0	0.181818	N	-0.6	N	N	0.292857	0.116279	0.454545	0.116279	0.116279	P
8p2427684	0.415225	0	0	0	0.46281	0.470588	0	0	0	0.242424	-0.133333	N	N	N	0.47619	0.545455	0.133333	0.133333	0.133333	M
8p24303677	0.0605469	0	0	0	0.499512	0.0625	0	0	0	0.03125	-0.0322581	N	N	N	0.937439	0.939394	0.192547	0.192547	0.192547	M
8p3998031	0	0	0	0	0.113866	0	0	0	0	0	N	N	N	N	1	0.2	0.2	0.2	1	mic
8p3998069	0	0	0.444444	0	0.213039	0	0	0.333333	0	0.0606061	N	N	0.25	N	0.715517	0.125	0.125	0.5	0.125	C
8p44391	0	0	0	0	0.304688	0	0	0	0	0	N	N	N	N	1	0.2	0.2	1	0.2	C
8p44499	0	0	0	0	0.113866	0	0	0	0	0	N	N	N	N	1	0.2	0.2	0.2	1	mic
9p12381640	0.207612	0	0	0	0.498047	0.235294	0	0	0	0.125	-0.133333	N	N	N	0.74902	0.789474	0.172414	0.172414	0.172414	M
9P13931153	0	0	0	0	0.297521	0	0	0	0	0	N	N	N	N	1	0.2	0.2	1	0.2	C
9p13931363	0	0	0	0	0.113866	0	0	0	0	0	N	N	N	N	1	0.2	0.2	0.2	1	mic
9p15594052	0.250865	0.21875	0	0	0.410009	0.294118	0.25	0	0	0.212121	-0.172414	-0.142857	N	N	0.482643	0.0305289	0.686205	0.205318	0.205318	P
9p25060404	0	0	0	0	0.297521	0	0	0	0	0	N	N	N	N	1	0.2	0.2	1	0.2	C
9p25060473	0	0	0	0	0.117188	0	0	0	0	0	N	N	N	N	1	0.2	0.2	0.2	1	mic
9p31143176	0	0	0	0	0.113866	0	0	0	0	0	N	N	N	N	1	0.2	0.2	0.2	1	mic
9p4699283	0	0	0	0	0.297521	0	0	0	0	0	N	N	N	N	1	0.2	0.2	1	0.2	C
2p21022776	0	0	0	0	0.117188	0	0	0	0	0	N	N	N	N	1	0.2	0.2	0.2	1	mic
ACO-C601	0	0	0	0	0.304688	0	0	0	0	0	N	N	N	N	1	0.2	0.2	1	0.2	C
AOC-C593	0	0	0	0	0.304688	0	0	0	0	0	N	N	N	N	1	0.2	0.2	1	0.2	C
AOC-M290	0.21875	0	0	0	0.495317	0.25	0	0	0	0.129032	-0.142857	N	N	N	0.739496	0.777778	0.170732	0.170732	0.170732	M
ATMR-M728	0.110727	0	0	0	0.5	0.117647	0	0	0	0.0625	-0.0625	N	N	N	0.875	0.888889	0.186047	0.186047	0.186047	M
CCC1-P727	0.437716	0	0	0	0.476074	0.529412	0	0	0	0.28125	-0.209486	N	N	N	0.409231	0.000108944	0.80531	0.283019	0.283019	P
CHS-P57	0	0	0	0	0.341797	0	0	0	0	0	N	N	N	N	1	0.2	1	0.2	0.2	P
CiC1444-03	0.110727	0	0	0	0.375	0.117647	0	0	0	0.0625	-0.0625	N	N	N	0.833333	0.119512	0.961538	0.214286	0.214286	P
CiC1459-02	0.1609	0	0	0	0.5	0.176471	0	0	0	0.0967742	-0.0967742	N	N	N	0.806452	0.837838	0.179191	0.179191	0.179191	M
CiC2128-01	0.290657	0	0	0	0.492188	0.352941	0	0	0	0.1875	-0.214286	N	N	N	0.619048	0.7	0.159091	0.159091	0.159091	M
CiC2417-04	0.110727	0	0	0	0.375	0.117647	0	0	0	0.0625	-0.0625	N	N	N	0.833333	0.119512	0.961538	0.214286	0.214286	P
CiC2518-02	0.207612	0	0	0	0.412071	0.235294	0	0	0	0.129032	-0.133333	N	N	N	0.686869	0.316129	0.545455	0.457143	0.457143	N
CiC2840-01	0.110727	0	0	0	0.5	0.117647	0	0	0	0.0625	-0.0625	N	N	N	0.875	0.888889	0.186047	0.186047	0.186047	M
CiC3056-02	0.250865	0.244898	0	0	0.390137	0.294118	0.285714	0	0	0.21875	-0.172414	-0.166667	N	N	0.439299	0.0283453	0.658865	0.201009	0.201009	P
CiC3674-02	0.110727	0	0	0	0.5	0.117647	0	0	0	0.0625	-0.0625	N	N	N	0.875	0.888889	0.186047	0.186047	0.186047	M
CiC3712-01	0.32699	0	0	0	0.487793	0.411765	0	0	0	0.21875	-0.259259	N	N	N	0.551552	0.658537	0.152542	0.152542	0.152542	M
CiC4876-07	0.207612	0	0	0	0.498047	0.235294	0	0	0	0.125	-0.133333	N	N	N	0.74902	0.789474	0.172414	0.172414	0.172414	M
CiC5164-02	0.32699	0.132653	0	0	0.429688	0.411765	0.142857	0	0	0.25	-0.259259	-0.0769231	N	N	0.418182	0.0140381	0.739509	0.233161	0.233161	P
CiC5796-12	0.110727	0	0	0	0.375	0.117647	0	0	0	0.0625	-0.0625	N	N	N	0.833333	0.119512	0.961538	0.214286	0.214286	P
CiC5950-02	0	0	0	0	0.498047	0	0	0	0	0	N	N	N	N	1	1	0.2	0.2	0.2	M
DFR-M240	0.110727	0	0	0	0.5	0.117647	0	0	0	0.0625	-0.0625	N	N	N	0.875	0.888889	0.186047	0.186047	0.186047	M
F3H-P30	0	0.152778	0	0	0.299444	0	0.166667	0	0	0.0333333	N	-0.0909091	N	N	0.888683	0.180328	0.846154	0.180328	0.180328	P
HYB-C433	0	0	0	0	0.304688	0	0	0	0	0	N	N	N	N	1	0.2	0.2	1	0.2	C
LCYB-M480	0.207612	0	0	0	0.49948	0.235294	0	0	0	0.129032	-0.133333	N	N	N	0.741667	0.789474	0.172414	0.172414	0.172414	M
NADK2-M285	0.1609	0	0.152778	0	0.5	0.176471	0	0.166667	0	0.125	-0.0967742	N	-0.0909091	N	0.75	0.7843	0.198825	0.0779116	0.198825	M
NCED3-M535	0.110727	0	0	0	0.5	0.117647	0	0	0	0.0625	-0.0625	N	N	N	0.875	0.888889	0.186047	0.186047	0.186047	M
PEPC-C328	0	0	0	0	0.270552	0	0	0	0	0	N	N	N	N	1	0.2	0.2	1	0.2	C
PEPC-M316	0	0	0	0	0.498047	0	0	0	0	0	N	N	N	N	1	1	0.2	0.2	0.2	M
PKF-C64	0	0	0	0	0.270552	0	0	0	0	0	N	N	N	N	1	0.2	0.2	1	0.2	C
PSY-C461	0	0	0	0	0.304688	0	0	0	0	0	N	N	N	N	1	0.2	0.2	1	0.2	C
PSY-M30	0.290657	0	0	0	0.492188	0.352941	0	0	0	0.1875	-0.214286	N	N	N	0.619048	0.7	0.159091	0.159091	0.159091	M
SOS1-M50	0.0570934	0	0	0	0.499512	0.0588235	0	0	0	0.03125	-0.030303	N	N	N	0.937439	0.942857	0.192982	0.192982	0.192982	M
TSC-C80	0.0570934	0	0	0	0.291883	0.0588235	0	0	0	0.0322581	-0.030303	N	N	N	0.889483	0.155527	0.207101	0.980583	0.207101	C
Average	0.067±0.020	0.034±0.020	0.016±0.015	0	0.325±0.027	0.073±0.023	0.034±0.021	0.014±0.013	0	0.049±0.013	-0.047±0.063	-0.052±0.146	0.057±0.155	N	0.871±0.034	0.360±0.061	0.313±0.050	0.404±0.066	0.362±0.063
Ho: observed heterozygosity; He: expected heterozygosity, Nei diversity ibndex; FW: Wright fixation index; GST: differentiation index; M: Mandarin; P: Pummelo; C: Citron; mic: Citrus micrantha.
